# Supplementary material for: Genetic and Genome-Wide Association Analysis of Yearling Weight Gain in Israel Holstein Dairy Calves
Source: Genes (Basel). 2021 May 10;12(5):708. doi: 10.3390/genes12050708 (PMC8151807; doi:10.3390/genes12050708)
Supplement: Supplementary file 1 [file genes-12-00708-s001.zip]

Archive with 1 entries (1 files):
- genes-1198897-supplementary.xlsx
