# Supplementary material for: Genetic and Genome-Wide Association Analysis of Yearling Weight Gain in Israel Holstein Dairy Calves
Source: Genes (Basel). 2021 May 10;12(5):708. doi: 10.3390/genes12050708 (PMC8151807; doi:10.3390/genes12050708)
Supplement: Supplementary file 1 [file genes-12-00708-s001.zip › genes-1198897-supplementary.xlsx]

## Sheet: Gene Set
GeneAnalytics - Analysis Report			Prepared for: Moran Gershoni (moran.gershoni@weizmann.ac.il)
			Date: 3/8/2021
Copyright © LifeMap Sciences, Inc.
Species	Human
Identified genes (285)
Symbol	Full Name	Aliases	GeneCards URL
ABO	ABO, alpha 1-3-N-acetylgalactosaminyltransferase and alpha 1-3-galactosyltransferase	A3GALNT, A3GALT1, GTB, NAGAT	http://www.genecards.org/cgi-bin/carddisp.pl?gene=ABO
ACADL	acyl-CoA dehydrogenase long chain	ACAD4, LCAD	http://www.genecards.org/cgi-bin/carddisp.pl?gene=ACADL
ACD	ACD shelterin complex subunit and telomerase recruitment factor	PIP1, PTOP, TINT1, TPP1	http://www.genecards.org/cgi-bin/carddisp.pl?gene=ACD
ACER2	alkaline ceramidase 2	ALKCDase2, ASAH3L	http://www.genecards.org/cgi-bin/carddisp.pl?gene=ACER2
ACR	acrosin		http://www.genecards.org/cgi-bin/carddisp.pl?gene=ACR
ACSM5	acyl-CoA synthetase medium chain family member 5		http://www.genecards.org/cgi-bin/carddisp.pl?gene=ACSM5
ACTR10	actin related protein 10	ACTR11, Arp10, Arp11, HARP11	http://www.genecards.org/cgi-bin/carddisp.pl?gene=ACTR10
ADGB	androglobin	C6orf103, CAPN16	http://www.genecards.org/cgi-bin/carddisp.pl?gene=ADGB
ADGRA1	adhesion G protein-coupled receptor A1	GPR123	http://www.genecards.org/cgi-bin/carddisp.pl?gene=ADGRA1
ADGRA3	adhesion G protein-coupled receptor A3	GPR125, PGR21, TEM5L	http://www.genecards.org/cgi-bin/carddisp.pl?gene=ADGRA3
ADM2	adrenomedullin 2	AM2, dJ579N16.4	http://www.genecards.org/cgi-bin/carddisp.pl?gene=ADM2
AFF4	AF4/FMR2 family member 4	AF5Q31, CHOPS, MCEF	http://www.genecards.org/cgi-bin/carddisp.pl?gene=AFF4
AGO3	argonaute RISC catalytic component 3	EIF2C3	http://www.genecards.org/cgi-bin/carddisp.pl?gene=AGO3
AGPAT2	1-acylglycerol-3-phosphate O-acyltransferase 2	1-AGPAT2, BSCL, BSCL1, LPAAB, LPAAT-beta	http://www.genecards.org/cgi-bin/carddisp.pl?gene=AGPAT2
AGRP	agouti related neuropeptide	AGRT, ART, ASIP2	http://www.genecards.org/cgi-bin/carddisp.pl?gene=AGRP
AK8	adenylate kinase 8	AK 8, C9orf98, DDX31	http://www.genecards.org/cgi-bin/carddisp.pl?gene=AK8
ALDH1A2	aldehyde dehydrogenase 1 family member A2	RALDH(II), RALDH2, RALDH2-T	http://www.genecards.org/cgi-bin/carddisp.pl?gene=ALDH1A2
ANAPC7	anaphase promoting complex subunit 7	APC7	http://www.genecards.org/cgi-bin/carddisp.pl?gene=ANAPC7
AP1B1	adaptor related protein complex 1 subunit beta 1	ADTB1, AP105A, BAM22, CLAPB2, KIDAR	http://www.genecards.org/cgi-bin/carddisp.pl?gene=AP1B1
AP3B1	adaptor related protein complex 3 subunit beta 1	ADTB3, ADTB3A, HPS, HPS2, PE	http://www.genecards.org/cgi-bin/carddisp.pl?gene=AP3B1
ARHGAP24	Rho GTPase activating protein 24	FILGAP, RC-GAP72, RCGAP72, p73, p73RhoGAP	http://www.genecards.org/cgi-bin/carddisp.pl?gene=ARHGAP24
ARHGAP44	Rho GTPase activating protein 44	NPC-A-10, RICH2	http://www.genecards.org/cgi-bin/carddisp.pl?gene=ARHGAP44
ARID4A	AT-rich interaction domain 4A	RBBP-1, RBBP1, RBP-1, RBP1	http://www.genecards.org/cgi-bin/carddisp.pl?gene=ARID4A
ARMH4	armadillo like helical domain containing 4	C14orf37, UT2, c14_5376	http://www.genecards.org/cgi-bin/carddisp.pl?gene=ARMH4
ARPC3	actin related protein 2/3 complex subunit 3	ARC21, p21-Arc	http://www.genecards.org/cgi-bin/carddisp.pl?gene=ARPC3
ARSA	arylsulfatase A	ASA, MLD	http://www.genecards.org/cgi-bin/carddisp.pl?gene=ARSA
ASIC2	acid sensing ion channel subunit 2	ACCN, ACCN1, ASIC2a, BNC1, BNaC1, MDEG, hBNaC1	http://www.genecards.org/cgi-bin/carddisp.pl?gene=ASIC2
ATP6V0D1	ATPase H+ transporting V0 subunit d1	ATP6D, ATP6DV, P39, VATX, VMA6, VPATPD	http://www.genecards.org/cgi-bin/carddisp.pl?gene=ATP6V0D1
AVEN	apoptosis and caspase activation inhibitor	PDCD12	http://www.genecards.org/cgi-bin/carddisp.pl?gene=AVEN
B4GALT6	beta-1,4-galactosyltransferase 6	B4Gal-T6, beta4Gal-T6	http://www.genecards.org/cgi-bin/carddisp.pl?gene=B4GALT6
BLM	BLM RecQ like helicase	BS, MGRISCE1, RECQ2, RECQL2, RECQL3	http://www.genecards.org/cgi-bin/carddisp.pl?gene=BLM
BNIP3L	BCL2 interacting protein 3 like	BNIP3a, NIX	http://www.genecards.org/cgi-bin/carddisp.pl?gene=BNIP3L
C5AR1	complement C5a receptor 1	C5A, C5AR, C5R1, CD88	http://www.genecards.org/cgi-bin/carddisp.pl?gene=C5AR1
C5AR2	complement component 5a receptor 2	C5L2, GPF77, GPR77	http://www.genecards.org/cgi-bin/carddisp.pl?gene=C5AR2
CACNG1	calcium voltage-gated channel auxiliary subunit gamma 1	CACNLG	http://www.genecards.org/cgi-bin/carddisp.pl?gene=CACNG1
CACNG4	calcium voltage-gated channel auxiliary subunit gamma 4		http://www.genecards.org/cgi-bin/carddisp.pl?gene=CACNG4
CACNG5	calcium voltage-gated channel auxiliary subunit gamma 5		http://www.genecards.org/cgi-bin/carddisp.pl?gene=CACNG5
CAMKK2	calcium/calmodulin dependent protein kinase kinase 2	CAMKK, CAMKKB	http://www.genecards.org/cgi-bin/carddisp.pl?gene=CAMKK2
CAMLG	calcium modulating ligand	CAML, GET2	http://www.genecards.org/cgi-bin/carddisp.pl?gene=CAMLG
CAPG	capping actin protein, gelsolin like	AFCP, HEL-S-66, MCP	http://www.genecards.org/cgi-bin/carddisp.pl?gene=CAPG
CARMIL2	capping protein regulator and myosin 1 linker 2	CARMIL2b, IMD58, LRRC16C, RLTPR	http://www.genecards.org/cgi-bin/carddisp.pl?gene=CARMIL2
CCDC158	coiled-coil domain containing 158		http://www.genecards.org/cgi-bin/carddisp.pl?gene=CCDC158
CCDC69	coiled-coil domain containing 69		http://www.genecards.org/cgi-bin/carddisp.pl?gene=CCDC69
CCND2	cyclin D2	KIAK0002, MPPH3	http://www.genecards.org/cgi-bin/carddisp.pl?gene=CCND2
CDC42BPA	CDC42 binding protein kinase alpha	MRCK, MRCKA, PK428	http://www.genecards.org/cgi-bin/carddisp.pl?gene=CDC42BPA
CDH11	cadherin 11	CAD11, CDHOB, ESWS, OB, OSF-4	http://www.genecards.org/cgi-bin/carddisp.pl?gene=CDH11
CEP290	centrosomal protein 290	3H11Ag, BBS14, CT87, JBTS5, LCA10, MKS4, NPHP6, POC3, SLSN6, rd16	http://www.genecards.org/cgi-bin/carddisp.pl?gene=CEP290
CER1	cerberus 1, DAN family BMP antagonist	DAND4	http://www.genecards.org/cgi-bin/carddisp.pl?gene=CER1
CFAP52	cilia and flagella associated protein 52	WDR16, WDRPUH	http://www.genecards.org/cgi-bin/carddisp.pl?gene=CFAP52
CHKB	choline kinase beta	CHETK, CHKL, CK, CKB, CKEKB, EK, EKB, MDCMC	http://www.genecards.org/cgi-bin/carddisp.pl?gene=CHKB
CHRM1	cholinergic receptor muscarinic 1	HM1, M1, M1R	http://www.genecards.org/cgi-bin/carddisp.pl?gene=CHRM1
CILP	cartilage intermediate layer protein	CILP-1, HsT18872	http://www.genecards.org/cgi-bin/carddisp.pl?gene=CILP
CLK4	CDC like kinase 4		http://www.genecards.org/cgi-bin/carddisp.pl?gene=CLK4
CLPX	caseinolytic mitochondrial matrix peptidase chaperone subunit X	EPP2	http://www.genecards.org/cgi-bin/carddisp.pl?gene=CLPX
CNOT6L	CCR4-NOT transcription complex subunit 6 like	CCR4b	http://www.genecards.org/cgi-bin/carddisp.pl?gene=CNOT6L
COG4	component of oligomeric golgi complex 4	CDG2J, COD1, SWILS	http://www.genecards.org/cgi-bin/carddisp.pl?gene=COG4
COL8A2	collagen type VIII alpha 2 chain	FECD, FECD1, PPCD, PPCD2	http://www.genecards.org/cgi-bin/carddisp.pl?gene=COL8A2
COQ8A	coenzyme Q8A	ADCK3, ARCA2, CABC1, COQ10D4, COQ8, SCAR9	http://www.genecards.org/cgi-bin/carddisp.pl?gene=COQ8A
CPT1B	carnitine palmitoyltransferase 1B	CPT1-M, CPT1M, CPTI, CPTI-M, M-CPT1, MCCPT1, MCPT1	http://www.genecards.org/cgi-bin/carddisp.pl?gene=CPT1B
CRTC3	CREB regulated transcription coactivator 3	TORC-3, TORC3	http://www.genecards.org/cgi-bin/carddisp.pl?gene=CRTC3
CTCF	CCCTC-binding factor	CFAP108, FAP108, MRD21	http://www.genecards.org/cgi-bin/carddisp.pl?gene=CTCF
CTNNB1	catenin beta 1	CTNNB, EVR7, MRD19, NEDSDV, armadillo	http://www.genecards.org/cgi-bin/carddisp.pl?gene=CTNNB1
CXCL8	C-X-C motif chemokine ligand 8	GCP-1, GCP1, IL8, LECT, LUCT, LYNAP, MDNCF, MONAP, NAF, NAP-1, NAP1, SCYB8	http://www.genecards.org/cgi-bin/carddisp.pl?gene=CXCL8
DBN1	drebrin 1	D0S117E	http://www.genecards.org/cgi-bin/carddisp.pl?gene=DBN1
DDX19A	DEAD-box helicase 19A	DDX19-DDX19L, DDX19L	http://www.genecards.org/cgi-bin/carddisp.pl?gene=DDX19A
DDX19B	DEAD-box helicase 19B	DBP5, DDX19, RNAh	http://www.genecards.org/cgi-bin/carddisp.pl?gene=DDX19B
DDX41	DEAD-box helicase 41	ABS, MPLPF	http://www.genecards.org/cgi-bin/carddisp.pl?gene=DDX41
DDX46	DEAD-box helicase 46	PRPF5, Prp5	http://www.genecards.org/cgi-bin/carddisp.pl?gene=DDX46
DENND4C	DENN domain containing 4C	C9orf55, C9orf55B, RAB10GEF, bA513M16.3	http://www.genecards.org/cgi-bin/carddisp.pl?gene=DENND4C
DENND6B	DENN domain containing 6B	AFI1B, FAM116B	http://www.genecards.org/cgi-bin/carddisp.pl?gene=DENND6B
DHRS7C	dehydrogenase/reductase 7C	SDR32C2	http://www.genecards.org/cgi-bin/carddisp.pl?gene=DHRS7C
DHX34	DExH-box helicase 34	DDX34, HRH1	http://www.genecards.org/cgi-bin/carddisp.pl?gene=DHX34
DNAH7	dynein axonemal heavy chain 7		http://www.genecards.org/cgi-bin/carddisp.pl?gene=DNAH7
DOCK5	dedicator of cytokinesis 5		http://www.genecards.org/cgi-bin/carddisp.pl?gene=DOCK5
DOCK8	dedicator of cytokinesis 8	HEL-205, MRD2, ZIR8	http://www.genecards.org/cgi-bin/carddisp.pl?gene=DOCK8
DOK3	docking protein 3	DOKL	http://www.genecards.org/cgi-bin/carddisp.pl?gene=DOK3
DPT	dermatopontin	TRAMP	http://www.genecards.org/cgi-bin/carddisp.pl?gene=DPT
DPYSL2	dihydropyrimidinase like 2	CRMP-2, CRMP2, DHPRP2, DRP-2, DRP2, N2A3, ULIP-2, ULIP2	http://www.genecards.org/cgi-bin/carddisp.pl?gene=DPYSL2
DSG2	desmoglein 2	CDHF5, HDGC	http://www.genecards.org/cgi-bin/carddisp.pl?gene=DSG2
DSG3	desmoglein 3	CDHF6, PVA	http://www.genecards.org/cgi-bin/carddisp.pl?gene=DSG3
DYRK3	dual specificity tyrosine phosphorylation regulated kinase 3	DYRK5, RED, REDK, hYAK3-2	http://www.genecards.org/cgi-bin/carddisp.pl?gene=DYRK3
EGFLAM	EGF like, fibronectin type III and laminin G domains	AGRINL, AGRNL, PIKA	http://www.genecards.org/cgi-bin/carddisp.pl?gene=EGFLAM
EIF2D	eukaryotic translation initiation factor 2D	HCA56, LGTN	http://www.genecards.org/cgi-bin/carddisp.pl?gene=EIF2D
ELAC2	elaC ribonuclease Z 2	COXPD17, ELC2, HPC2	http://www.genecards.org/cgi-bin/carddisp.pl?gene=ELAC2
ELMOD3	ELMO domain containing 3	DFNB88, LST3, RBED1, RBM29	http://www.genecards.org/cgi-bin/carddisp.pl?gene=ELMOD3
ELP3	elongator acetyltransferase complex subunit 3	KAT9	http://www.genecards.org/cgi-bin/carddisp.pl?gene=ELP3
EMID1	EMI domain containing 1	EMI5, EMU1	http://www.genecards.org/cgi-bin/carddisp.pl?gene=EMID1
ENKD1	enkurin domain containing 1	C16orf48, DAKV6410, FBB11	http://www.genecards.org/cgi-bin/carddisp.pl?gene=ENKD1
EWSR1	EWS RNA binding protein 1	EWS, EWS-FLI1, bK984G1.4	http://www.genecards.org/cgi-bin/carddisp.pl?gene=EWSR1
F12	coagulation factor XII	HAE3, HAEX, HAF	http://www.genecards.org/cgi-bin/carddisp.pl?gene=F12
FAM166B	family with sequence similarity 166 member B		http://www.genecards.org/cgi-bin/carddisp.pl?gene=FAM166B
FAM193B	family with sequence similarity 193 member B	IRIZIO	http://www.genecards.org/cgi-bin/carddisp.pl?gene=FAM193B
FAM216A	family with sequence similarity 216 member A	C12orf24, HSU79274	http://www.genecards.org/cgi-bin/carddisp.pl?gene=FAM216A
FGF23	fibroblast growth factor 23	ADHR, FGFN, HFTC2, HPDR2, HYPF, PHPTC	http://www.genecards.org/cgi-bin/carddisp.pl?gene=FGF23
FGF3	fibroblast growth factor 3	HBGF-3, INT2	http://www.genecards.org/cgi-bin/carddisp.pl?gene=FGF3
FGF6	fibroblast growth factor 6	HBGF-6, HST2	http://www.genecards.org/cgi-bin/carddisp.pl?gene=FGF6
FREM1	FRAS1 related extracellular matrix 1	BNAR, C9orf143, C9orf145, C9orf154, MOTA, TILRR, TRIGNO2	http://www.genecards.org/cgi-bin/carddisp.pl?gene=FREM1
FSCN1	fascin actin-bundling protein 1	FAN1, HSN, SNL, p55	http://www.genecards.org/cgi-bin/carddisp.pl?gene=FSCN1
GAP43	growth associated protein 43	B-50, GAP-43, PP46	http://www.genecards.org/cgi-bin/carddisp.pl?gene=GAP43
GAS2L1	growth arrest specific 2 like 1	GAR22	http://www.genecards.org/cgi-bin/carddisp.pl?gene=GAS2L1
GBA3	glucosylceramidase beta 3 (gene/pseudogene)	CBG, CBGL1, GLUC, KLRP	http://www.genecards.org/cgi-bin/carddisp.pl?gene=GBA3
GDF9	growth differentiation factor 9	POF14	http://www.genecards.org/cgi-bin/carddisp.pl?gene=GDF9
GFOD2	glucose-fructose oxidoreductase domain containing 2		http://www.genecards.org/cgi-bin/carddisp.pl?gene=GFOD2
GGH	gamma-glutamyl hydrolase	GH	http://www.genecards.org/cgi-bin/carddisp.pl?gene=GGH
GKAP1	G kinase anchoring protein 1	FKSG21, GKAP42	http://www.genecards.org/cgi-bin/carddisp.pl?gene=GKAP1
GLP2R	glucagon like peptide 2 receptor		http://www.genecards.org/cgi-bin/carddisp.pl?gene=GLP2R
GM2A	GM2 ganglioside activator	GM2-AP, SAP-3	http://www.genecards.org/cgi-bin/carddisp.pl?gene=GM2A
GNRH1	gonadotropin releasing hormone 1	GNRH, GRH, LHRH, LNRH	http://www.genecards.org/cgi-bin/carddisp.pl?gene=GNRH1
GP2	glycoprotein 2	ZAP75	http://www.genecards.org/cgi-bin/carddisp.pl?gene=GP2
GPN3	GPN-loop GTPase 3	ATPBD1C	http://www.genecards.org/cgi-bin/carddisp.pl?gene=GPN3
GRK6	G protein-coupled receptor kinase 6	GPRK6	http://www.genecards.org/cgi-bin/carddisp.pl?gene=GRK6
GRXCR2	glutaredoxin and cysteine rich domain containing 2	DFNB101	http://www.genecards.org/cgi-bin/carddisp.pl?gene=GRXCR2
GSG1L2	GSG1 like 2		http://www.genecards.org/cgi-bin/carddisp.pl?gene=GSG1L2
GTF2H1	general transcription factor IIH subunit 1	BTF2, P62, TFB1, TFIIH	http://www.genecards.org/cgi-bin/carddisp.pl?gene=GTF2H1
GTF3C4	general transcription factor IIIC subunit 4	KAT12, TF3C-delta, TFIII90, TFIIIC290, TFIIIC90, TFIIICDELTA	http://www.genecards.org/cgi-bin/carddisp.pl?gene=GTF3C4
HDAC10	histone deacetylase 10	HD10	http://www.genecards.org/cgi-bin/carddisp.pl?gene=HDAC10
HECW2	HECT, C2 and WW domain containing E3 ubiquitin protein ligase 2	NDHSAL, NEDL2	http://www.genecards.org/cgi-bin/carddisp.pl?gene=HECW2
HHIP	hedgehog interacting protein	HIP	http://www.genecards.org/cgi-bin/carddisp.pl?gene=HHIP
HPD	4-hydroxyphenylpyruvate dioxygenase	4-HPPD, 4HPPD, GLOD3, HPPDASE, PPD	http://www.genecards.org/cgi-bin/carddisp.pl?gene=HPD
HPS5	HPS5 biogenesis of lysosomal organelles complex 2 subunit 2	AIBP63, BLOC2S2	http://www.genecards.org/cgi-bin/carddisp.pl?gene=HPS5
HUNK	hormonally up-regulated Neu-associated kinase		http://www.genecards.org/cgi-bin/carddisp.pl?gene=HUNK
IDNK	IDNK gluconokinase	C9orf103, bA522I20.2, hGntK	http://www.genecards.org/cgi-bin/carddisp.pl?gene=IDNK
IFT81	intraflagellar transport 81	CDV-1, CDV-1R, CDV1, CDV1R, DV1, SRTD19	http://www.genecards.org/cgi-bin/carddisp.pl?gene=IFT81
IL10	interleukin 10	CSIF, GVHDS, IL-10, IL10A, TGIF	http://www.genecards.org/cgi-bin/carddisp.pl?gene=IL10
INO80D	INO80 complex subunit D		http://www.genecards.org/cgi-bin/carddisp.pl?gene=INO80D
IRF6	interferon regulatory factor 6	LPS, OFC6, PIT, PPS, PPS1, VWS, VWS1	http://www.genecards.org/cgi-bin/carddisp.pl?gene=IRF6
ITPKA	inositol-trisphosphate 3-kinase A	IP3-3KA, IP3KA	http://www.genecards.org/cgi-bin/carddisp.pl?gene=ITPKA
JAG1	jagged canonical Notch ligand 1	AGS, AGS1, AHD, AWS, CD339, DCHE, HJ1, JAGL1	http://www.genecards.org/cgi-bin/carddisp.pl?gene=JAG1
KBTBD13	kelch repeat and BTB domain containing 13	HCG1645727, NEM6	http://www.genecards.org/cgi-bin/carddisp.pl?gene=KBTBD13
KCND3	potassium voltage-gated channel subfamily D member 3	BRGDA9, KCND3L, KCND3S, KSHIVB, KV4.3, SCA19, SCA22	http://www.genecards.org/cgi-bin/carddisp.pl?gene=KCND3
KCNH1	potassium voltage-gated channel subfamily H member 1	EAG, EAG1, Kv10.1, TMBTS, ZLS1, h-eag, hEAG, hEAG1	http://www.genecards.org/cgi-bin/carddisp.pl?gene=KCNH1
KCTD9	potassium channel tetramerization domain containing 9	BTBD27	http://www.genecards.org/cgi-bin/carddisp.pl?gene=KCTD9
KHDRBS3	KH RNA binding domain containing, signal transduction associated 3	Etle, SALP, SLM-2, SLM2, T-STAR, TSTAR, etoile	http://www.genecards.org/cgi-bin/carddisp.pl?gene=KHDRBS3
KLHDC7B	kelch domain containing 7B		http://www.genecards.org/cgi-bin/carddisp.pl?gene=KLHDC7B
KPTN	kaptin, actin binding protein	2E4, MRT41	http://www.genecards.org/cgi-bin/carddisp.pl?gene=KPTN
KREMEN1	kringle containing transmembrane protein 1	ECTD13, KREMEN, KRM1	http://www.genecards.org/cgi-bin/carddisp.pl?gene=KREMEN1
LEAP2	liver enriched antimicrobial peptide 2	LEAP-2	http://www.genecards.org/cgi-bin/carddisp.pl?gene=LEAP2
LIFR	LIF receptor subunit alpha	CD118, LIF-R, SJS2, STWS, SWS	http://www.genecards.org/cgi-bin/carddisp.pl?gene=LIFR
LMAN2	lectin, mannose binding 2	C5orf8, GP36B, VIP36	http://www.genecards.org/cgi-bin/carddisp.pl?gene=LMAN2
LMF2	lipase maturation factor 2	TMEM112B, TMEM153	http://www.genecards.org/cgi-bin/carddisp.pl?gene=LMF2
LRFN2	leucine rich repeat and fibronectin type III domain containing 2	FIGLER2, KIAA1246, SALM1	http://www.genecards.org/cgi-bin/carddisp.pl?gene=LRFN2
MAP7D1	MAP7 domain containing 1	PARCC1, RPRC1	http://www.genecards.org/cgi-bin/carddisp.pl?gene=MAP7D1
MAPK10	mitogen-activated protein kinase 10	JNK3, JNK3A, PRKM10, SAPK1b, p493F12, p54bSAPK	http://www.genecards.org/cgi-bin/carddisp.pl?gene=MAPK10
MAPK11	mitogen-activated protein kinase 11	P38B, P38BETA2, PRKM11, SAPK2, SAPK2B, p38-2, p38Beta	http://www.genecards.org/cgi-bin/carddisp.pl?gene=MAPK11
MAPK12	mitogen-activated protein kinase 12	ERK-6, ERK3, ERK6, MAPK 12, P38GAMMA, PRKM12, SAPK-3, SAPK3	http://www.genecards.org/cgi-bin/carddisp.pl?gene=MAPK12
MAPK8IP2	mitogen-activated protein kinase 8 interacting protein 2	IB-2, IB2, JIP2, PRKM8IPL	http://www.genecards.org/cgi-bin/carddisp.pl?gene=MAPK8IP2
MAPKAPK2	MAPK activated protein kinase 2	MAPKAP-K2, MK-2, MK2	http://www.genecards.org/cgi-bin/carddisp.pl?gene=MAPKAPK2
MED22	mediator complex subunit 22	MED24, SRB6, SURF5, surf-5	http://www.genecards.org/cgi-bin/carddisp.pl?gene=MED22
MED4	mediator complex subunit 4	ARC36, DRIP36, HSPC126, TRAP36, VDRIP	http://www.genecards.org/cgi-bin/carddisp.pl?gene=MED4
MEIS3	Meis homeobox 3	MRG2	http://www.genecards.org/cgi-bin/carddisp.pl?gene=MEIS3
MINDY2	MINDY lysine 48 deubiquitinase 2	FAM63B	http://www.genecards.org/cgi-bin/carddisp.pl?gene=MINDY2
MINPP1	multiple inositol-polyphosphate phosphatase 1	HIPER1, MINPP2, MIPP	http://www.genecards.org/cgi-bin/carddisp.pl?gene=MINPP1
MIOX	myo-inositol oxygenase	ALDRL6	http://www.genecards.org/cgi-bin/carddisp.pl?gene=MIOX
MORN3	MORN repeat containing 3		http://www.genecards.org/cgi-bin/carddisp.pl?gene=MORN3
MYL1	myosin light chain 1	MLC1F, MLC3F, MYOFTA	http://www.genecards.org/cgi-bin/carddisp.pl?gene=MYL1
MYOCD	myocardin	MGBL, MYCD	http://www.genecards.org/cgi-bin/carddisp.pl?gene=MYOCD
NANP	N-acetylneuraminic acid phosphatase	C20orf147, HDHD4, dJ694B14.3	http://www.genecards.org/cgi-bin/carddisp.pl?gene=NANP
NAPA	NSF attachment protein alpha	SNAPA	http://www.genecards.org/cgi-bin/carddisp.pl?gene=NAPA
NCAPH2	non-SMC condensin II complex subunit H2	CAPH2	http://www.genecards.org/cgi-bin/carddisp.pl?gene=NCAPH2
NDUFAF1	NADH:ubiquinone oxidoreductase complex assembly factor 1	CGI-65, CGI65, CIA30, MC1DN11	http://www.genecards.org/cgi-bin/carddisp.pl?gene=NDUFAF1
NUDT15	nudix hydrolase 15	MTH2, NUDT15D	http://www.genecards.org/cgi-bin/carddisp.pl?gene=NUDT15
NUGGC	nuclear GTPase, germinal center associated	C8orf80, HMFN0672, SLIP-GC	http://www.genecards.org/cgi-bin/carddisp.pl?gene=NUGGC
NUSAP1	nucleolar and spindle associated protein 1	ANKT, BM037, LNP, NUSAP, PRO0310p1, Q0310, SAPL	http://www.genecards.org/cgi-bin/carddisp.pl?gene=NUSAP1
ODF3B	outer dense fiber of sperm tails 3B	FAP123, ODF3L3	http://www.genecards.org/cgi-bin/carddisp.pl?gene=ODF3B
OIP5	Opa interacting protein 5	5730547N13Rik, CT86, LINT-25, MIS18B, MIS18beta, hMIS18beta	http://www.genecards.org/cgi-bin/carddisp.pl?gene=OIP5
ORAI1	ORAI calcium release-activated calcium modulator 1	CRACM1, IMD9, ORAT1, TAM2, TMEM142A	http://www.genecards.org/cgi-bin/carddisp.pl?gene=ORAI1
P2RX4	purinergic receptor P2X 4	P2X4, P2X4R	http://www.genecards.org/cgi-bin/carddisp.pl?gene=P2RX4
P2RX7	purinergic receptor P2X 7	P2X7	http://www.genecards.org/cgi-bin/carddisp.pl?gene=P2RX7
PARD6A	par-6 family cell polarity regulator alpha	PAR-6A, PAR6, PAR6C, PAR6alpha, TAX40, TIP-40	http://www.genecards.org/cgi-bin/carddisp.pl?gene=PARD6A
PDCD7	programmed cell death 7	ES18, HES18	http://www.genecards.org/cgi-bin/carddisp.pl?gene=PDCD7
PDILT	protein disulfide isomerase like, testis expressed	PDIA7	http://www.genecards.org/cgi-bin/carddisp.pl?gene=PDILT
PDLIM7	PDZ and LIM domain 7	LMP1, LMP3	http://www.genecards.org/cgi-bin/carddisp.pl?gene=PDLIM7
PERP	p53 apoptosis effector related to PMP22	KCP1, KRTCAP1, PIGPC1, THW, dJ496H19.1	http://www.genecards.org/cgi-bin/carddisp.pl?gene=PERP
PFN3	profilin 3		http://www.genecards.org/cgi-bin/carddisp.pl?gene=PFN3
PHACTR2	phosphatase and actin regulator 2	C6orf56	http://www.genecards.org/cgi-bin/carddisp.pl?gene=PHACTR2
PKN2	protein kinase N2	PAK2, PRK2, PRKCL2, PRO2042, Pak-2, STK7	http://www.genecards.org/cgi-bin/carddisp.pl?gene=PKN2
PLCXD3	phosphatidylinositol specific phospholipase C X domain containing 3		http://www.genecards.org/cgi-bin/carddisp.pl?gene=PLCXD3
PLXNB2	plexin B2	MM1, Nbla00445, PLEXB2, dJ402G11.3	http://www.genecards.org/cgi-bin/carddisp.pl?gene=PLXNB2
PNMA2	PNMA family member 2	MA2, MM2, RGAG2	http://www.genecards.org/cgi-bin/carddisp.pl?gene=PNMA2
PPP6R2	protein phosphatase 6 regulatory subunit 2	KIAA0685, PP6R2, SAP190, SAPS2	http://www.genecards.org/cgi-bin/carddisp.pl?gene=PPP6R2
PPTC7	protein phosphatase targeting COQ7	TA-PP2C, TAPP2C	http://www.genecards.org/cgi-bin/carddisp.pl?gene=PPTC7
PRELID2	PRELI domain containing 2		http://www.genecards.org/cgi-bin/carddisp.pl?gene=PRELID2
PRKCA	protein kinase C alpha	AAG6, PKC-alpha, PKCA, PKCI+/-, PKCalpha, PRKACA	http://www.genecards.org/cgi-bin/carddisp.pl?gene=PRKCA
PRR7	proline rich 7, synaptic		http://www.genecards.org/cgi-bin/carddisp.pl?gene=PRR7
PSMA3	proteasome 20S subunit alpha 3	HC8, PSC3	http://www.genecards.org/cgi-bin/carddisp.pl?gene=PSMA3
PSMD9	proteasome 26S subunit, non-ATPase 9	Rpn4, p27	http://www.genecards.org/cgi-bin/carddisp.pl?gene=PSMD9
PTPN11	protein tyrosine phosphatase non-receptor type 11	BPTP3, CFC, JMML, METCDS, NS1, PTP-1D, PTP2C, SH-PTP2, SH-PTP3, SHP2	http://www.genecards.org/cgi-bin/carddisp.pl?gene=PTPN11
RABL2B	RAB, member of RAS oncogene family like 2B		http://www.genecards.org/cgi-bin/carddisp.pl?gene=RABL2B
RAD9B	RAD9 checkpoint clamp component B		http://www.genecards.org/cgi-bin/carddisp.pl?gene=RAD9B
RANBP10	RAN binding protein 10		http://www.genecards.org/cgi-bin/carddisp.pl?gene=RANBP10
RASL10A	RAS like family 10 member A	RRP22	http://www.genecards.org/cgi-bin/carddisp.pl?gene=RASL10A
RASL12	RAS like family 12	RIS	http://www.genecards.org/cgi-bin/carddisp.pl?gene=RASL12
RASSF5	Ras association domain family member 5	Maxp1, NORE1, NORE1A, NORE1B, RAPL, RASSF3	http://www.genecards.org/cgi-bin/carddisp.pl?gene=RASSF5
RASSF6	Ras association domain family member 6		http://www.genecards.org/cgi-bin/carddisp.pl?gene=RASSF6
RETSAT	retinol saturase		http://www.genecards.org/cgi-bin/carddisp.pl?gene=RETSAT
RGS14	regulator of G protein signaling 14		http://www.genecards.org/cgi-bin/carddisp.pl?gene=RGS14
RHBDD3	rhomboid domain containing 3	C22orf3, HS984G1A, PTAG	http://www.genecards.org/cgi-bin/carddisp.pl?gene=RHBDD3
RHOF	ras homolog family member F, filopodia associated	ARHF, RIF	http://www.genecards.org/cgi-bin/carddisp.pl?gene=RHOF
RIPOR1	RHO family interacting cell polarization regulator 1	FAM65A	http://www.genecards.org/cgi-bin/carddisp.pl?gene=RIPOR1
RNF111	ring finger protein 111	ARK, hRNF111	http://www.genecards.org/cgi-bin/carddisp.pl?gene=RNF111
RNF216	ring finger protein 216	CAHH, TRIAD3, U7I1, UBCE7IP1, ZIN	http://www.genecards.org/cgi-bin/carddisp.pl?gene=RNF216
RPAP1	RNA polymerase II associated protein 1		http://www.genecards.org/cgi-bin/carddisp.pl?gene=RPAP1
RPL7A	ribosomal protein L7a	L7A, SURF3, TRUP	http://www.genecards.org/cgi-bin/carddisp.pl?gene=RPL7A
RPS6	ribosomal protein S6	S6	http://www.genecards.org/cgi-bin/carddisp.pl?gene=RPS6
RTF1	RTF1 homolog, Paf1/RNA polymerase II complex component	GTL7, KIAA0252	http://www.genecards.org/cgi-bin/carddisp.pl?gene=RTF1
RUSC2	RUN and SH3 domain containing 2	Iporin, MRT61	http://www.genecards.org/cgi-bin/carddisp.pl?gene=RUSC2
RYR3	ryanodine receptor 3	RYR-3	http://www.genecards.org/cgi-bin/carddisp.pl?gene=RYR3
SAA2	serum amyloid A2	SAA, SAA1	http://www.genecards.org/cgi-bin/carddisp.pl?gene=SAA2
SAA4	serum amyloid A4, constitutive	C-SAA, CSAA	http://www.genecards.org/cgi-bin/carddisp.pl?gene=SAA4
SBF1	SET binding factor 1	CMT4B3, DENND7A, MTMR5	http://www.genecards.org/cgi-bin/carddisp.pl?gene=SBF1
SCAMP1	secretory carrier membrane protein 1	SCAMP, SCAMP37	http://www.genecards.org/cgi-bin/carddisp.pl?gene=SCAMP1
SCARA5	scavenger receptor class A member 5	NET33, Tesr	http://www.genecards.org/cgi-bin/carddisp.pl?gene=SCARA5
SCARB1	scavenger receptor class B member 1	CD36L1, CLA-1, CLA1, HDLQTL6, SR-BI, SRB1	http://www.genecards.org/cgi-bin/carddisp.pl?gene=SCARB1
SCARB2	scavenger receptor class B member 2	AMRF, CD36L2, EPM4, HLGP85, LGP85, LIMP-2, LIMPII, SR-BII	http://www.genecards.org/cgi-bin/carddisp.pl?gene=SCARB2
SCML4	Scm polycomb group protein like 4	dJ47M23.1	http://www.genecards.org/cgi-bin/carddisp.pl?gene=SCML4
SCO2	synthesis of cytochrome C oxidase 2	CEMCOX1, ECGF1, Gliostatin, MYP6, PD-ECGF, SCO1L, TP, TYMP, TdRPase	http://www.genecards.org/cgi-bin/carddisp.pl?gene=SCO2
SEC24A	SEC24 homolog A, COPII coat complex component		http://www.genecards.org/cgi-bin/carddisp.pl?gene=SEC24A
SELENOO	selenoprotein O	SELO	http://www.genecards.org/cgi-bin/carddisp.pl?gene=SELENOO
SEMA6A	semaphorin 6A	HT018, SEMA, SEMA6A1, SEMAQ, VIA	http://www.genecards.org/cgi-bin/carddisp.pl?gene=SEMA6A
SERTAD2	SERTA domain containing 2	Sei-2, TRIP-Br2, TRIPBR2	http://www.genecards.org/cgi-bin/carddisp.pl?gene=SERTAD2
SERTAD4	SERTA domain containing 4	DJ667H12.2	http://www.genecards.org/cgi-bin/carddisp.pl?gene=SERTAD4
SETD1B	SET domain containing 1B, histone lysine methyltransferase	KMT2G, Set1B	http://www.genecards.org/cgi-bin/carddisp.pl?gene=SETD1B
SF3B3	splicing factor 3b subunit 3	RSE1, SAP130, SF3b130, STAF130	http://www.genecards.org/cgi-bin/carddisp.pl?gene=SF3B3
SHANK3	SH3 and multiple ankyrin repeat domains 3	DEL22q13.3, PROSAP2, PSAP2, SCZD15, SPANK-2	http://www.genecards.org/cgi-bin/carddisp.pl?gene=SHANK3
SHROOM1	shroom family member 1	APXL2	http://www.genecards.org/cgi-bin/carddisp.pl?gene=SHROOM1
SLC14A2	solute carrier family 14 member 2	HUT2, UT-A2, UT2, UTA, UTR, hUT-A6	http://www.genecards.org/cgi-bin/carddisp.pl?gene=SLC14A2
SLC22A6	solute carrier family 22 member 6	HOAT1, OAT1, PAHT, ROAT1	http://www.genecards.org/cgi-bin/carddisp.pl?gene=SLC22A6
SLC22A8	solute carrier family 22 member 8	OAT3	http://www.genecards.org/cgi-bin/carddisp.pl?gene=SLC22A8
SLC24A2	solute carrier family 24 member 2	NCKX2	http://www.genecards.org/cgi-bin/carddisp.pl?gene=SLC24A2
SLC25A24	solute carrier family 25 member 24	APC1, SCAMC-1, SCAMC1	http://www.genecards.org/cgi-bin/carddisp.pl?gene=SLC25A24
SLC34A1	solute carrier family 34 member 1	FRTS2, HCINF2, NAPI-3, NPHLOP1, NPT2, NPTIIa, SLC11, SLC17A2	http://www.genecards.org/cgi-bin/carddisp.pl?gene=SLC34A1
SLC36A1	solute carrier family 36 member 1	Dct1, LYAAT1, PAT1, TRAMD3	http://www.genecards.org/cgi-bin/carddisp.pl?gene=SLC36A1
SLC36A2	solute carrier family 36 member 2	PAT2, TRAMD1	http://www.genecards.org/cgi-bin/carddisp.pl?gene=SLC36A2
SLC36A3	solute carrier family 36 member 3	PAT3, TRAMD2, tramdorin2	http://www.genecards.org/cgi-bin/carddisp.pl?gene=SLC36A3
SLC3A2	solute carrier family 3 member 2	4F2, 4F2HC, 4T2HC, CD98, CD98HC, MDU1, NACAE	http://www.genecards.org/cgi-bin/carddisp.pl?gene=SLC3A2
SLC51B	solute carrier family 51 subunit beta	OSTB, OSTBETA	http://www.genecards.org/cgi-bin/carddisp.pl?gene=SLC51B
SLC8A2	solute carrier family 8 member A2	NCX2	http://www.genecards.org/cgi-bin/carddisp.pl?gene=SLC8A2
SLTM	SAFB like transcription modulator	Met	http://www.genecards.org/cgi-bin/carddisp.pl?gene=SLTM
SLX4IP	SLX4 interacting protein	C20orf94, bA204H22.1, bA254M13.1, dJ1099D15.3	http://www.genecards.org/cgi-bin/carddisp.pl?gene=SLX4IP
SOBP	sine oculis binding protein homolog	JXC1, MRAMS	http://www.genecards.org/cgi-bin/carddisp.pl?gene=SOBP
SOWAHA	sosondowah ankyrin repeat domain family member A	ANKRD43	http://www.genecards.org/cgi-bin/carddisp.pl?gene=SOWAHA
SPACA9	sperm acrosome associated 9	C9orf9, Mast	http://www.genecards.org/cgi-bin/carddisp.pl?gene=SPACA9
SPINK5	serine peptidase inhibitor Kazal type 5	LEKTI, LETKI, NETS, NS, VAKTI	http://www.genecards.org/cgi-bin/carddisp.pl?gene=SPINK5
SPINK6	serine peptidase inhibitor Kazal type 6	BUSI2, UNQ844	http://www.genecards.org/cgi-bin/carddisp.pl?gene=SPINK6
ST3GAL2	ST3 beta-galactoside alpha-2,3-sialyltransferase 2	Gal-NAc6S, SIAT4B, ST3GALII, ST3GalA.2	http://www.genecards.org/cgi-bin/carddisp.pl?gene=ST3GAL2
STBD1	starch binding domain 1	GENEX3414, GENX-3414	http://www.genecards.org/cgi-bin/carddisp.pl?gene=STBD1
STK17B	serine/threonine kinase 17b	DRAK2	http://www.genecards.org/cgi-bin/carddisp.pl?gene=STK17B
STX8	syntaxin 8	CARB	http://www.genecards.org/cgi-bin/carddisp.pl?gene=STX8
SUCLA2	succinate-CoA ligase ADP-forming subunit beta	A-BETA, A-SCS, LINC00444, MTDPS5, SCS-betaA	http://www.genecards.org/cgi-bin/carddisp.pl?gene=SUCLA2
SURF2	surfeit 2	SURF-2	http://www.genecards.org/cgi-bin/carddisp.pl?gene=SURF2
SURF6	surfeit 6	RRP14	http://www.genecards.org/cgi-bin/carddisp.pl?gene=SURF6
SYCE3	synaptonemal complex central element protein 3	C22orf41, THEG2	http://www.genecards.org/cgi-bin/carddisp.pl?gene=SYCE3
SYT1	synaptotagmin 1	BAGOS, P65, SVP65, SYT	http://www.genecards.org/cgi-bin/carddisp.pl?gene=SYT1
SYT14	synaptotagmin 14	SCAR11, sytXIV	http://www.genecards.org/cgi-bin/carddisp.pl?gene=SYT14
TBC1D15	TBC1 domain family member 15	RAB7-GAP	http://www.genecards.org/cgi-bin/carddisp.pl?gene=TBC1D15
TBC1D5	TBC1 domain family member 5		http://www.genecards.org/cgi-bin/carddisp.pl?gene=TBC1D5
TCTN1	tectonic family member 1	JBTS13, TECT1	http://www.genecards.org/cgi-bin/carddisp.pl?gene=TCTN1
TEKT2	tektin 2	TEKTB1, TEKTIN-T, h-tektin-t	http://www.genecards.org/cgi-bin/carddisp.pl?gene=TEKT2
TENM2	teneurin transmembrane protein 2	ODZ2, TEN-M2, TEN2, TNM2, ten-2	http://www.genecards.org/cgi-bin/carddisp.pl?gene=TENM2
TESK1	testis associated actin remodelling kinase 1		http://www.genecards.org/cgi-bin/carddisp.pl?gene=TESK1
THRAP3	thyroid hormone receptor associated protein 3	BCLAF2, TRAP150	http://www.genecards.org/cgi-bin/carddisp.pl?gene=THRAP3
TIGAR	TP53 induced glycolysis regulatory phosphatase	C12orf5, FR2BP	http://www.genecards.org/cgi-bin/carddisp.pl?gene=TIGAR
TMEM120B	transmembrane protein 120B		http://www.genecards.org/cgi-bin/carddisp.pl?gene=TMEM120B
TMTC2	transmembrane O-mannosyltransferase targeting cadherins 2	IBDBP1	http://www.genecards.org/cgi-bin/carddisp.pl?gene=TMTC2
TMTC3	transmembrane O-mannosyltransferase targeting cadherins 3	LIS8, SMILE	http://www.genecards.org/cgi-bin/carddisp.pl?gene=TMTC3
TPH2	tryptophan hydroxylase 2	ADHD7, NTPH	http://www.genecards.org/cgi-bin/carddisp.pl?gene=TPH2
TRAPPC3	trafficking protein particle complex 3	BET3	http://www.genecards.org/cgi-bin/carddisp.pl?gene=TRAPPC3
TSC1	TSC complex subunit 1	LAM, TSC	http://www.genecards.org/cgi-bin/carddisp.pl?gene=TSC1
TTPA	alpha tocopherol transfer protein	ATTP, AVED, TTP1, alphaTTP	http://www.genecards.org/cgi-bin/carddisp.pl?gene=TTPA
TTR	transthyretin	ATTR, CTS, CTS1, HEL111, HsT2651, PALB, TBPA	http://www.genecards.org/cgi-bin/carddisp.pl?gene=TTR
TUBGCP6	tubulin gamma complex associated protein 6	GCP-6, GCP6, MCCRP, MCCRP1, MCPHCR	http://www.genecards.org/cgi-bin/carddisp.pl?gene=TUBGCP6
TXNDC15	thioredoxin domain containing 15	BUG, C5orf14, UNQ335	http://www.genecards.org/cgi-bin/carddisp.pl?gene=TXNDC15
UBC	ubiquitin C	HMG20	http://www.genecards.org/cgi-bin/carddisp.pl?gene=UBC
UBQLN1	ubiquilin 1	DA41, DSK2, PLIC-1, UBQN, XDRP1	http://www.genecards.org/cgi-bin/carddisp.pl?gene=UBQLN1
UMOD	uromodulin	ADMCKD2, FJHN, HNFJ, HNFJ1, MCKD2, THGP, THP	http://www.genecards.org/cgi-bin/carddisp.pl?gene=UMOD
UNC13B	unc-13 homolog B	MUNC13, UNC13, Unc13h2, munc13-2	http://www.genecards.org/cgi-bin/carddisp.pl?gene=UNC13B
UQCRQ	ubiquinol-cytochrome c reductase complex III subunit VII	MC3DN4, QCR8, QP-C, QPC, UQCR7	http://www.genecards.org/cgi-bin/carddisp.pl?gene=UQCRQ
USP43	ubiquitin specific peptidase 43		http://www.genecards.org/cgi-bin/carddisp.pl?gene=USP43
UTP25	UTP25 small subunit processor component	C1orf107, DEF, DIEXF, DJ434O14.5	http://www.genecards.org/cgi-bin/carddisp.pl?gene=UTP25
VPS29	VPS29 retromer complex component	DC15, DC7, PEP11	http://www.genecards.org/cgi-bin/carddisp.pl?gene=VPS29
XCL1	X-C motif chemokine ligand 1	ATAC, LPTN, LTN, SCM-1, SCM-1a, SCM1, SCM1A, SCYC1	http://www.genecards.org/cgi-bin/carddisp.pl?gene=XCL1
YTHDF3	YTH N6-methyladenosine RNA binding protein 3		http://www.genecards.org/cgi-bin/carddisp.pl?gene=YTHDF3
ZCCHC10	zinc finger CCHC-type containing 10		http://www.genecards.org/cgi-bin/carddisp.pl?gene=ZCCHC10
ZDHHC21	zinc finger DHHC-type palmitoyltransferase 21	DHHC-21, DHHC21, DNZ1, HSPC097	http://www.genecards.org/cgi-bin/carddisp.pl?gene=ZDHHC21
ZNF541	zinc finger protein 541		http://www.genecards.org/cgi-bin/carddisp.pl?gene=ZNF541

## Sheet: Tissues & Cells
GeneAnalytics - Tissue & Cell results			Prepared for: Moran Gershoni (moran.gershoni@weizmann.ac.il)
			Date: 3/8/2021
Copyright © LifeMap Sciences, Inc.
Statistics:
# Identified genes	285
Aboundant genes	ALDH1A2, ARSA, AVEN, BNIP3L, CCND2, CDH11, COQ8A, CTCF, CTNNB1, DPYSL2, DSG2, ELAC2, EWSR1, GTF2H1, HHIP, HUNK, JAG1, KHDRBS3, KPTN, MED4, MYOCD, NDUFAF1, PSMD9, PTPN11, RPS6, SCARB2, SERTAD2, SLC3A2, SLTM, SUCLA2, TBC1D15, THRAP3, TSC1, UBC, UBQLN1, UQCRQ
HKG	ACTR10, AFF4, ANAPC7, AP1B1, AP3B1, ARPC3, ATP6V0D1, BNIP3L, CAMLG, CAPG, CLK4, CLPX, COG4, CRTC3, CTCF, CTNNB1, DDX19A, DDX19B, DDX41, DDX46, DPYSL2, ELAC2, ELP3, EWSR1, GFOD2, GPN3, GTF2H1, LMF2, MAP7D1, MAPKAPK2, MED4, NAPA, NCAPH2, NUDT15, PSMA3, PSMD9, PTPN11, RHBDD3, RIPOR1, RNF111, RNF216, RPL7A, RPS6, RTF1, SCARB2, SCO2, SEC24A, SELENOO, SERTAD2, SF3B3, SLC3A2, SLTM, ST3GAL2, STX8, SUCLA2…
# Matched genes	265
# Matched entities	1064
# In vivo entities	827
# In vitro entities	237
# Cells	345
# Compartments	104
# Organs / Tissues	35
# HT Experiments	580
# Prenatal	693
# Postnatal	640
Matching score statistics:
# High score matches	0
# Med score matches	5
# Low score matches	1059
Results
Score	Entity type	Name	In vivo / In vitro	Pre/Postnatal	Organ / Tissue	# Matched Genes	# Total Genes	Matched Genes (Symbols)	Entity URL (LifeMap Discovery)
7.03115	AnatCompartment	Medulla Oblongata	In vivo	Prenatal-PostNatal	Brain	37	2179	JAG1, Gm2a, Cdh11, Ctnnb1, GAP43, Lifr, Slc3a2, P2rx4, P2rx7, Psma3, Sucla2, B4galt6, Fgf3, SYT1, Slc14a2, PNMA2, Trappc3, Mapk8ip2, Aff4, Pard6a, Actr10, Armh4, Kremen1, Cacng5, Adgra1, Chrm1, Slc22a8, Slc8a2, Tph2, Sema6a, Tigar, Acadl, Ccnd2, Dennd6b, Plxnb2, Aldh1a2, Chkb	http://discovery.lifemapsc.com/in-vivo-development/brain/medulla-oblongata
7.01147	AnatCompartment	Cerebral Cortex	In vivo	PostNatal	Brain	70	5055	Jag1, TSC1, Cdh11, CTNNB1, GAP43, SLC3A2, P2rx7, PSMD9, PTPN11, NAPA, SUCLA2, STBD1, BNIP3L, ATP6V0D1, B4galt6, GTF2H1, Cer1, SYT1, ARPC3, KHDRBS3, CTCF, KPTN, Trappc3, ELAC2, IFT81, MAPK8IP2, MED4, Aff4, HUNK, SERTAD2, VPS29, Pard6a, Actr10, RASSF5, GKAP1, AVEN, COQ8A, SLTM, Armh4, Kremen1, Cacng5, MAP7D1, MYOCD, RNF216, ARSA, Chrm1, SLC8A2, THRAP3, NDUFAF1, HHIP, Tigar, CAMKK2, Acadl, Ccnd2, ST…	http://discovery.lifemapsc.com/in-vivo-development/brain/cerebral-cortex
6.90476	AnatCompartment	Hypothalamus	In vivo	Prenatal-PostNatal	Brain	30	1736	Jag1, TTR, Cdh11, Ctnnb1, GAP43, P2rx4, P2rx7, Cer1, SYT1, Slc14a2, PNMA2, Trappc3, Agrp, Mapk8ip2, Aff4, Pard6a, Actr10, Armh4, Kremen1, Cacng5, Chrm1, Slc8a2, Tph2, Unc13b, Tigar, Ccnd2, Dennd6b, Plxnb2, Dpysl2, Chkb	http://discovery.lifemapsc.com/in-vivo-development/brain/hypothalamus
6.7951	AnatCompartment	Cerebellum	In vivo	Prenatal-PostNatal	Brain	54	3335	Jag1, TSC1, TTR, Cdh11, CTNNB1, GAP43, P2rx7, PSMD9, PTPN11, SUCLA2, BNIP3L, GTF2H1, SYT1, KHDRBS3, CTCF, Trappc3, ELAC2, Agrp, MAPK8IP2, MED4, HUNK, SERTAD2, Pard6a, GKAP1, AVEN, TBC1D15, COQ8A, SLTM, Armh4, Kremen1, Cacng5, MYOCD, ARSA, Chrm1, SLC22A8, SLC8A2, Tph2, Stk17b, THRAP3, NDUFAF1, HHIP, Tigar, CAMKK2, Ccnd2, FSCN1, SCARB2, C5AR2, PRKCA, Plxnb2, DPYSL2, RPS6, SLC25A24, EWSR1, UBQLN1	http://discovery.lifemapsc.com/in-vivo-development/brain/cerebellum
6.5489	AnatCompartment	Thalamus	In vivo	Prenatal-PostNatal	Brain	27	1666	Jag1, TTR, Cdh11, Ctnnb1, GAP43, P2rx7, Sucla2, Cer1, SYT1, Slc14a2, PNMA2, Trappc3, Agrp, Aff4, Pard6a, Armh4, Kremen1, Cacng5, Chrm1, Slc8a2, Tph2, Tigar, Acadl, Ccnd2, Dennd6b, Plxnb2, Chkb	http://discovery.lifemapsc.com/in-vivo-development/brain/thalamus
5.43061	AnatCompartment	Pons	In vivo	Prenatal-PostNatal	Brain	17	1033	Jag1, GAP43, P2rx7, SYT1, PNMA2, Trappc3, Agrp, Pard6a, Armh4, Kremen1, Cacng5, Chrm1, Slc8a2, Tph2, Tigar, Ccnd2, CXCL8	http://discovery.lifemapsc.com/in-vivo-development/brain/pons
5.42998	AnatCompartment	Hippocampus	In vivo	Prenatal-PostNatal	Brain	44	2609	TSC1, Ttr, Cdh11, GAP43, P2rx7, PSMD9, PTPN11, SUCLA2, BNIP3L, GTF2H1, KHDRBS3, KPTN, Trappc3, ELAC2, MED4, HUNK, SERTAD2, Pard6a, GKAP1, AVEN, SLTM, Armh4, Kremen1, Cacng5, MYOCD, RNF216, ARSA, Chrm1, Slc8a2, Tph2, THRAP3, NDUFAF1, HHIP, Tigar, Camkk2, FSCN1, SCARB2, C5AR2, PRKCA, Plxnb2, DPYSL2, RPS6, SLC25A24, EWSR1	http://discovery.lifemapsc.com/in-vivo-development/brain/hippocampus
4.90005	AnatCompartment	Amygdala	In vivo	Prenatal-PostNatal	Brain	16	1003	Jag1, TTR, Cdh11, GAP43, SYT1, PNMA2, Trappc3, Agrp, Pard6a, Armh4, Kremen1, Cacng5, Chrm1, Slc8a2, Tph2, Tigar	http://discovery.lifemapsc.com/in-vivo-development/brain/amygdala
4.68441	OrganSystem	Testis	In vivo	Prenatal-PostNatal	Testis	48	3807	Jag1, ACR, Cdh11, CTNNB1, SLC3A2, PSMA3, NAPA, BNIP3L, ATP6V0D1, GDF9, KHDRBS3, LMAN2, TEKT2, Rhbdd3, SURF2, MED4, AFF4, Ddx41, VPS29, Nusap1, Rassf5, SPACA9, GKAP1, Ncaph2, Cfap52, ZNF541, RAD9B, Ak8, SCML4, PDILT, CCDC158, Scarb1, Hhip, PPP6R2, STX8, UQCRQ, DNAH7, MORN3, PLCXD3, DYRK3, Ddx19b, ALDH1A2, SLC36A3, SBF1, SYCE3, RPS6, UBC, EWSR1	http://discovery.lifemapsc.com/in-vivo-development/testis
3.8725	AnatCompartment	Striatum	In vivo	Prenatal-PostNatal	Brain	17	1139	Jag1, Cdh11, Ctnnb1, Gap43, Syt1, KHDRBS3, Trappc3, Pard6a, Armh4, Kremen1, Cacng5, Sowaha, Chrm1, Tigar, Acadl, Ccnd2, Dennd6b	http://discovery.lifemapsc.com/in-vivo-development/brain/striatum
3.82909	OrganSystem	Kidney	In vivo	Prenatal-PostNatal	Kidney	34	1947	Ttr, CTNNB1, HPD, SLC3A2, PSMA3, UMOD, NAPA, SUCLA2, GGH, BNIP3L, ATP6V0D1, ARPC3, LMAN2, Slc14a2, HUNK, VPS29, MIOX, SLC22A6, SLC51B, SLC34A1, SLC22A8, ARHGAP24, ACADL, CAPG, STX8, UQCRQ, RETSAT, SCARB2, ADM2, ACSM5, SLC36A2, GBA3, RPS6, UBC	http://discovery.lifemapsc.com/in-vivo-development/kidney
3.5707	BIDiffExpSet	Olfactory Bulb	In vivo	PostNatal	Brain	16	1008	Jag1, Cdh11, Gap43, P2rx7, Trappc3, Agrp, Pard6a, Armh4, Kremen1, Cacng5, Chrm1, Slc8a2, Tph2, Tigar, Camkk2, Plxnb2	http://discovery.lifemapsc.com/gene-expression-signals/high-throughput/large-scale-dataset-gensat/olfactory-bulb
3.53152	BIDiffExpSet	Midbrain	In vivo	PostNatal	Brain	15	1036	Jag1, Cdh11, Gap43, P2rx7, Trappc3, Agrp, Pard6a, Armh4, Kremen1, Cacng5, Chrm1, Slc8a2, Tph2, Tigar, Ccnd2	http://discovery.lifemapsc.com/gene-expression-signals/high-throughput/large-scale-dataset-gensat/midbrain
3.38404	AnatCompartment	Telencephalon	In vivo	Prenatal-PostNatal	Neural Tube	31	1836	JAG1, Cdh11, Ctnnb1, GAP43, Slc3a2, Sucla2, Atp6v0d1, B4galt6, Fgf3, Cer1, Syt1, KHDRBS3, Slc14a2, Mapk8ip2, Aff4, Actr10, Kremen1, Slc22a8, Frem1, Thrap3, Unc13b, Ppp6r2, Acadl, Ccnd2, Uqcrq, Fscn1, Prkca, Dennd6b, Plxnb2, Dpysl2, Chkb	http://discovery.lifemapsc.com/in-vivo-development/neural-tube/telencephalon
3.28104	BIDiffExpSet	Septum	In vivo	PostNatal	Brain	13	731	Jag1, Gap43, P2rx7, Trappc3, Agrp, Pard6a, Armh4, Kremen1, Cacng5, Chrm1, Tph2, Tigar, Ccnd2	http://discovery.lifemapsc.com/gene-expression-signals/high-throughput/large-scale-dataset-gensat/septum
3.20027	BIDiffExpSet	Pons+Medulla	In vivo	Prenatal	Brain	11	877	Gap43, P2rx7, Trappc3, Agrp, Pard6a, Armh4, Kremen1, Chrm1, Tph2, Tigar, Ccnd2	http://discovery.lifemapsc.com/gene-expression-signals/high-throughput/large-scale-dataset-gensat/pons-medulla
3.07623	AnatCompartment	Duodenum	In vivo	Prenatal-PostNatal	Intestine	52	3186	JAG1, TSC1, CTNNB1, DSG2, SLC3A2, PSMA3, PSMD9, PTPN11, NAPA, SUCLA2, GLP2R, BNIP3L, ATP6V0D1, GTF2H1, ARPC3, AGPAT2, KHDRBS3, CTCF, LMAN2, KPTN, ELAC2, IFT81, TEKT2, HUNK, SERTAD2, VPS29, GKAP1, AVEN, TBC1D15, COQ8A, SLTM, MYOCD, RNF216, ARSA, CPT1B, DENND4C, THRAP3, NDUFAF1, HHIP, CAMKK2, UQCRQ, RETSAT, DNAH7, SCARB2, DSG3, MAPKAPK2, DPYSL2, RPS6, SLC25A24, UBC, EWSR1, UBQLN1	http://discovery.lifemapsc.com/in-vivo-development/intestine/duodenum
2.8873	OrganSystem	Liver	In vivo	Prenatal-PostNatal	Liver	37	2256	TTR, F12, Cdh11, CTNNB1, HPD, Slc3a2, PSMA3, NAPA, GGH, Bnip3l, B4galt6, ARPC3, AGPAT2, SAA4, LMAN2, VPS29, Miox, KCTD9, LEAP2, SCARB1, TTPA, Ccnd2, Minpp1, UQCRQ, RETSAT, CXCL8, SCARB2, Ranbp10, Aldh1a2, Sco2, ACSM5, Slc36a2, GBA3, RPS6, Chkb, SAA2, UBC	http://discovery.lifemapsc.com/in-vivo-development/liver
2.78363	AnatCompartment	Metencephalic Basal Plate	In vivo	Prenatal	Neural Tube	21	1215	Jag1, Cdh11, Ctnnb1, Lifr, Slc3a2, P2rx4, Sucla2, B4galt6, Syt1, Mapk8ip2, Aff4, Kremen1, Slc22a8, Tph2, Sema6a, Arhgap24, Acadl, Prkca, Dennd6b, Plxnb2, Chkb	http://discovery.lifemapsc.com/in-vivo-development/neural-tube/metencephalic-basal-plate
2.66245	AnatCompartment	Bone Marrow	In vivo	Prenatal-PostNatal	Bone	28	1541	CTNNB1, SLC3A2, PSMA3, PSMD9, NAPA, BNIP3L, ATP6V0D1, ARPC3, LMAN2, MED4, VPS29, NUSAP1, RASSF5, FAM193B, SLTM, C5AR1, CPT1B, STK17B, CAPG, STX8, UQCRQ, CXCL8, RANBP10, MAPKAPK2, CLK4, RPS6, UBC, UBQLN1	http://discovery.lifemapsc.com/in-vivo-development/bone/bone-marrow
2.56879	AnatCompartment	Midbrain tegmentum	In vivo	Prenatal-PostNatal	Brain	14	902	Cdh11, Ctnnb1, B4galt6, Fgf3, Syt1, Mapk8ip2, Aff4, Actr10, Tph2, Acadl, Ccnd2, Dennd6b, Plxnb2, Chkb	http://discovery.lifemapsc.com/in-vivo-development/brain/midbrain-tegmentum
2.53122	BIDiffExpSet	Basal Forebrain	In vivo	PostNatal	Brain	9	573	Jag1, Gap43, P2rx7, Trappc3, Agrp, Armh4, Chrm1, Tph2, Ccnd2	http://discovery.lifemapsc.com/gene-expression-signals/high-throughput/large-scale-dataset-gensat/basal-forebrain
2.52207	BIDiffExpSet	Ventral Striatum	In vivo	PostNatal	Brain	11	648	Jag1, Cdh11, Gap43, Trappc3, Pard6a, Armh4, Kremen1, Cacng5, Chrm1, Slc8a2, Tph2	http://discovery.lifemapsc.com/gene-expression-signals/high-throughput/large-scale-dataset-gensat/ventral-striatum
2.5213	AnatCompartment	Retina	In vivo	Prenatal-PostNatal	Eye, Retina	29	1461	Cdh11, Ctnnb1, Bnip3l, Fgf3, Syt1, KHDRBS3, PNMA2, Agrp, Meis3, Mapk8ip2, Cacng4, Aff4, Actr10, Ncaph2, Elmod3, Slc22a6, Slc34a1, Tmtc2, Sema6a, Morn3, Ddx19b, Clk4, Dennd6b, Plxnb2, Aldh1a2, Sco2, DPYSL2, Chkb, Rtf1	http://discovery.lifemapsc.com/in-vivo-development/eye/retina
2.48546	AnatCompartment	Metanephros	In vivo	Prenatal-PostNatal	Kidney	21	979	JAG1, Cdh11, Ctnnb1, Umod, Bnip3l, B4galt6, Syt1, Agpat2, Hunk, Nusap1, Kremen1, Slc22a6, Slc34a1, Tmtc2, Acadl, Ccnd2, Minpp1, Uqcrq, Mapk12, Plxnb2, Aldh1a2	http://discovery.lifemapsc.com/in-vivo-development/kidney/metanephros
2.28894	AnatCompartment	Hematopoietic Bone Marrow	In vivo	Prenatal-PostNatal	Blood	35	2063	TSC1, CAMLG, DSG2, PKN2, SUCLA2, BNIP3L, GTF2H1, CTCF, CLPX, KPTN, MED4, HUNK, SERTAD2, KCTD9, NUDT15, RASSF5, AVEN, TBC1D15, ARID4A, SLTM, MYOCD, RNF216, DENND4C, THRAP3, NDUFAF1, HHIP, CAMKK2, YTHDF3, DNAH7, DPYSL2, RPS6, RTF1, EWSR1, UBQLN1, ZCCHC10	http://discovery.lifemapsc.com/in-vivo-development/blood/hematopoietic-bone-marrow
2.23122	OrganSystem	Lung	In vivo	Prenatal-PostNatal	Lung	36	2820	Cdh11, CTNNB1, Dpt, SLC3A2, PSMA3, NAPA, Sucla2, GLP2R, BNIP3L, ATP6V0D1, ARPC3, LMAN2, MEIS3, Aff4, PHACTR2, VPS29, Actr10, FAM193B, Kremen1, MAP7D1, CPT1B, Myl1, Hhip, ACADL, CAPG, Ccnd2, STX8, UQCRQ, CXCL8, SCARB2, Plxnb2, Aldh1a2, DPYSL2, RPS6, Chkb, UBC	http://discovery.lifemapsc.com/in-vivo-development/lung
2.19067	BIDiffExpSet	Entorhinal Cortex	In vivo	PostNatal	Brain	9	486	Jag1, Cdh11, Gap43, P2rx7, Armh4, Kremen1, Slc8a2, Tph2, Tigar	http://discovery.lifemapsc.com/gene-expression-signals/high-throughput/large-scale-dataset-gensat/entorhinal-cortex
2.15627	AnatCompartment	Metencephalic Alar Plate	In vivo	Prenatal	Neural Tube	15	869	Cdh11, Ctnnb1, Slc3a2, Fgf3, Syt1, Slc14a2, Mapk8ip2, Aff4, Actr10, Slc22a8, Acadl, Ccnd2, Prkca, Dennd6b, Plxnb2	http://discovery.lifemapsc.com/in-vivo-development/neural-tube/metencephalic-alar-plate
2.07403	OrganSystem	Thyroid	In vivo	Prenatal-PostNatal	Thyroid	23	1710	CTNNB1, LIFR, SLC3A2, PSMA3, NAPA, ATP6V0D1, ARPC3, LMAN2, TRAPPC3, TBC1D5, VPS29, TBC1D15, SLTM, MYL1, THRAP3, TXNDC15, PPP6R2, CAPG, STX8, UQCRQ, SCARB2, RPS6, UBC	http://discovery.lifemapsc.com/in-vivo-development/thyroid
2.06674	OrganSystem	Colon	In vivo	Prenatal-PostNatal	Colon	21	1666	CTNNB1, DSG2, PSMA3, NAPA, ATP6V0D1, FGF3, ARPC3, LMAN2, VPS29, SLC51B, CAPG, STX8, UQCRQ, RETSAT, SCARB2, COL8A2, RPS6, SLC25A24, Slc36a1, Saa1, UBC	http://discovery.lifemapsc.com/in-vivo-development/colon
2.04429	OrganSystem	Adipose	In vivo	Prenatal-PostNatal	Adipose	22	1215	CTNNB1, DPT, LIFR, SLC3A2, PSMA3, NAPA, BNIP3L, ARPC3, TESK1, AGPAT2, LMAN2, VPS29, COQ8A, SLTM, ELMOD3, MAP7D1, STX8, UQCRQ, RETSAT, SCARB2, RPS6, UBC	http://discovery.lifemapsc.com/in-vivo-development/adipose
2.02388	OrganSystem	Stomach	In vivo	Prenatal-PostNatal	Stomach	23	1346	F12, CTNNB1, DSG2, SLC3A2, PSMA3, NAPA, ATP6V0D1, ARPC3, AGPAT2, RGS14, LMAN2, MEIS3, VPS29, PERP, SLTM, ACD, CAPG, STX8, UQCRQ, RETSAT, SCARB2, RPS6, UBC	http://discovery.lifemapsc.com/in-vivo-development/stomach
2.02245	AnatCompartment	Diencephalon	In vivo	Prenatal-PostNatal	Neural Tube	19	981	JAG1, Cdh11, Ctnnb1, GAP43, Sucla2, Cer1, Syt1, Slc14a2, Mapk8ip2, Aff4, Actr10, Kremen1, Unc13b, Ppp6r2, Acadl, Ccnd2, Plxnb2, Dpysl2, Chkb	http://discovery.lifemapsc.com/in-vivo-development/neural-tube/diencephalon
1.99829	OrganSystem	Esophagus	In vivo	Prenatal-PostNatal	Esophagus	22	1457	JAG1, GM2A, CTNNB1, SLC3A2, PSMA3, NAPA, ATP6V0D1, ARPC3, LMAN2, SPINK5, VPS29, PERP, MAP7D1, MYL1, CAPG, STX8, UQCRQ, SCARB2, DSG3, RPS6, UBC, UBQLN1	http://discovery.lifemapsc.com/in-vivo-development/esophagus
1.98352	OrganSystem	Brain	In vivo	Prenatal-PostNatal	Brain	15	837	TTR, GAP43, ITPKA, B4galt6, SYT1, PNMA2, Mapk8ip2, SLC24A2, ADGRA1, RUSC2, LRFN2, CHRM1, Tmtc2, SLC8A2, SOBP	http://discovery.lifemapsc.com/in-vivo-development/brain
1.95173	OrganSystem	Prostate	In vivo	Prenatal-PostNatal	Prostate	19	1439	CTNNB1, SLC3A2, PSMA3, NAPA, ARPC3, Med22, LMAN2, Spink5, VPS29, PERP, MAP7D1, CHRM1, MYL1, CAPG, STX8, UQCRQ, SCARB2, RPS6, UBC	http://discovery.lifemapsc.com/in-vivo-development/prostate
1.93365	OrganSystem	Spleen	In vivo	Prenatal-PostNatal	Spleen	20	1534	CDH11, CTNNB1, PSMA3, NAPA, ATP6V0D1, ARPC3, LMAN2, VPS29, RASSF5, FAM193B, RIPOR1, SLTM, CPT1B, STK17B, UQCRQ, CXCL8, SCARB2, RPS6, UBC, EMID1	http://discovery.lifemapsc.com/in-vivo-development/spleen
1.89565	AnatCompartment	Oviduct	In vivo	Prenatal-PostNatal	Ovary	39	2106	JAG1, TSC1, ACR, CTNNB1, DSG2, PSMD9, PTPN11, SUCLA2, BNIP3L, GTF2H1, KHDRBS3, CTCF, KPTN, ELAC2, IFT81, TEKT2, MED4, SERTAD2, GKAP1, TBC1D15, COQ8A, SLTM, MYOCD, RNF216, ARSA, DENND4C, THRAP3, NDUFAF1, HHIP, DNAH7, SCARB2, C5AR2, DSG3, DPYSL2, RPS6, SLC25A24, UBC, EWSR1, UBQLN1	http://discovery.lifemapsc.com/in-vivo-development/ovary/oviduct
1.86178	Cell	Leydig Cells	In vivo	Prenatal-PostNatal	Testis	38	2089	JAG1, TSC1, DSG2, PSMD9, PTPN11, SUCLA2, STBD1, BNIP3L, GTF2H1, CTCF, KPTN, ELAC2, IFT81, MED4, HUNK, SERTAD2, GKAP1, AVEN, TBC1D15, COQ8A, SLTM, RNF216, ARSA, DENND4C, THRAP3, NDUFAF1, HHIP, CAMKK2, DNAH7, SCARB2, C5AR2, PRKCA, ALDH1A2, DPYSL2, RPS6, SLC25A24, EWSR1, UBQLN1	http://discovery.lifemapsc.com/in-vivo-development/testis/testis-interstitium/leydig-cells
1.84517	AnatCompartment	Foregut	In vivo	Prenatal	Gut Tube	28	1576	JAG1, Cdh11, Ctnnb1, Sucla2, B4galt6, Syt1, Irf6, Agpat2, Mapk8ip2, Cacng4, Aff4, Actr10, Fgf6, Perp, Kremen1, Adgra3, Myl1, Tmtc2, Hhip, Acadl, Capg, Ccnd2, Minpp1, Fscn1, Mapk10, Plxnb2, Aldh1a2, Chkb	http://discovery.lifemapsc.com/in-vivo-development/gut-tube/foregut
1.83888	AnatCompartment	Lateral Ventricle	In vivo	Prenatal-PostNatal	Brain	30	1550	TSC1, GAP43, PSMD9, SUCLA2, BNIP3L, GTF2H1, KHDRBS3, KPTN, ELAC2, IFT81, TEKT2, RASSF5, GKAP1, AVEN, SLTM, MYOCD, ARSA, THRAP3, NDUFAF1, HHIP, DNAH7, FSCN1, SCARB2, C5AR2, PRKCA, DPYSL2, RPS6, SLC25A24, EWSR1, UBQLN1	http://discovery.lifemapsc.com/in-vivo-development/brain/lateral-ventricle
1.80216	OrganSystem	Adrenal Gland	In vivo	Prenatal-PostNatal	Adrenal Gland	26	1640	Cdh11, CTNNB1, SLC3A2, PSMA3, NAPA, Sucla2, BNIP3L, ATP6V0D1, Syt1, ARPC3, Agpat2, TRAPPC3, VPS29, COQ8A, SCARB1, Ccnd2, STX8, UQCRQ, SCARB2, CCDC69, FAM166B, PRKCA, Aldh1a2, RPS6, UBC, UBQLN1	http://discovery.lifemapsc.com/in-vivo-development/adrenal-gland
1.77009	OrganSystem	Uterus	In vivo	Prenatal-PostNatal	Uterus	21	1296	CDH11, CTNNB1, SLC3A2, PSMA3, NAPA, BNIP3L, DBN1, ATP6V0D1, ARPC3, LMAN2, VPS29, FAM193B, MAP7D1, MYOCD, STX8, UQCRQ, CXCL8, SCARB2, ALDH1A2, RPS6, UBC	http://discovery.lifemapsc.com/in-vivo-development/uterus
1.76494	BIDiffExpSet	Piriform Cortex	In vivo	PostNatal	Brain	8	479	Jag1, Cdh11, Gap43, Armh4, Kremen1, Slc8a2, Tph2, Tigar	http://discovery.lifemapsc.com/gene-expression-signals/high-throughput/large-scale-dataset-gensat/piriform-cortex
1.66786	Cell	Granulocytes	In vivo	Prenatal-PostNatal	Blood	12	713	PKN2, PDLIM7, RGS14, ARID4A, KREMEN1, MAP7D1, ARSA, C5AR1, Scamp1, CXCL8, HECW2, DHX34	http://discovery.lifemapsc.com/in-vivo-development/blood/peripheral-blood/granulocytes
1.66667	Cell	Endochondral Osteocytes	In vivo	Prenatal-PostNatal	Bone	1	5	Fgf23	http://discovery.lifemapsc.com/in-vivo-development/bone/rib/endochondral-osteocytes
1.66667	Cell	Endochondral Osteocytes	In vivo	Prenatal-PostNatal	Bone	1	5	Fgf23	http://discovery.lifemapsc.com/in-vivo-development/bone/vertebrae/endochondral-osteocytes
1.66667	PDCell	CPEC	In vitro	Prenatal-PostNatal	Brain, Choroid Plexus, Epithelial Cells	1	4	Ttr	http://discovery.lifemapsc.com/stem-cell-differentiation/protocols/brain-brain-barriers-differentiation-choroid-plexus-epithelial-cells-from-embryonic-stem-cells-by-bmp4-induction?TCCellID=27b461b9-d8e5-459d-bc9f-aa30243ffb49
1.66413	BIDiffExpSet	Oocyte	In vivo	PostNatal	Ovary	19	737	Tsc1, Ptpn11, Pdcd7, Med22, Elac2, Miox, Ino80d, Anapc7, Kremen1, Orai1, Acd, Tmtc3, Tph2, Ccdc69, Ago3, Cdc42bpa, Tmem120b, Kcnh1, Usp43	http://discovery.lifemapsc.com/gene-expression-signals/high-throughput/large-scale-dataset-barcode-430-2-0/oocyte
1.6358	OrganSystem	Placenta	In vivo	Prenatal	Placenta	20	1870	CDH11, CTNNB1, SLC3A2, PSMA3, NAPA, GGH, BNIP3L, ATP6V0D1, ARPC3, LMAN2, Spink5, PHACTR2, VPS29, STX8, UQCRQ, SCARB2, RPS6, CHKB, UBC, USP43	http://discovery.lifemapsc.com/in-vivo-development/placenta
1.60516	TCCell	Bone marrow-derived mesenchymal stem cells and monocytes (Ixmyelocel-T)	In vitro	PostNatal	Blood, Bone	2	10	IL10, SCARB1	http://discovery.lifemapsc.com/stem-cell-differentiation/in-vitro-cells/blood-bone-homo-sapiens-bone-marrow-derived-mesenchymal-stem-cells-and-monocytes-ixmyelocel-t-aastrom
1.60469	OrganSystem	Heart	In vivo	Prenatal-PostNatal	Heart	20	1089	Cdh11, Ctnnb1, DPT, Dsg2, Syt1, SPINK5, Aff4, Perp, NANP, Shroom1, Myocd, Dhrs7c, CPT1B, Myl1, Acadl, Ccnd2, Mapk10, Aldh1a2, Slc36a2, CHKB	http://discovery.lifemapsc.com/in-vivo-development/heart
1.56718	OrganSystem	Gall Bladder	In vivo	Prenatal-PostNatal	Gall Bladder	18	1326	CDH11, CTNNB1, SLC3A2, PSMA3, NAPA, BNIP3L, ATP6V0D1, ARPC3, LMAN2, VPS29, MAP7D1, STX8, UQCRQ, CXCL8, SCARB2, MAPKAPK2, RPS6, UBC	http://discovery.lifemapsc.com/in-vivo-development/gall-bladder
1.5506	OrganSystem	Ovary	In vivo	Prenatal-PostNatal	Ovary	21	1725	CAMLG, CDH11, CTNNB1, DPT, SLC3A2, PKN2, CILP, NAPA, BNIP3L, LMAN2, VPS29, Nusap1, FAM193B, SCARB1, Myl1, STX8, UQCRQ, SCARB2, ALDH1A2, RPS6, UBC	http://discovery.lifemapsc.com/in-vivo-development/ovary
1.53593	Cell	Loop of Henle Cells	In vivo	Prenatal-PostNatal	Kidney, Epithelial Cells	5	124	Jag1, Ttr, Umod, Slc14a2, Slc34a1	http://discovery.lifemapsc.com/in-vivo-development/kidney/loop-of-henle/loop-of-henle-cells
1.49184	BIDiffExpSet	Lymph Node	In vivo	PostNatal	Lymph	21	1406	CTNNB1, PSMA3, NAPA, ATP6V0D1, ARPC3, LMAN2, VPS29, NUSAP1, RASSF5, FAM193B, SLTM, CPT1B, STK17B, THRAP3, CAPG, STX8, UQCRQ, MAPKAPK2, RPS6, UBC, UBQLN1	http://discovery.lifemapsc.com/gene-expression-signals/high-throughput/large-scale-dataset-human-protein-atlas-rna-sequencing-data/lymph-node
1.49142	BIDiffExpSet	Kidney ; Cells in Tubules	In vivo	PostNatal	Kidney	45	2287	JAG1, TSC1, TTR, F12, CTNNB1, DSG2, HPD, SLC3A2, PSMD9, PTPN11, XCL1, UMOD, SUCLA2, BNIP3L, GTF2H1, KHDRBS3, CTCF, KPTN, ELAC2, IFT81, HUNK, SERTAD2, MIOX, GKAP1, TBC1D15, COQ8A, SLTM, MYOCD, RNF216, ARSA, SLC22A8, DENND4C, THRAP3, NDUFAF1, HHIP, CAMKK2, CAPG, DNAH7, SCARB2, PRKCA, DPYSL2, SLC25A24, UBC, EWSR1, UBQLN1	http://discovery.lifemapsc.com/gene-expression-signals/high-throughput/large-scale-dataset-human-protein-atlas-protein-expression-data/kidney-cells-in-tubules
1.419	PDCell	Renal-like cells	In vitro	Prenatal-PostNatal	Kidney	1	8	Umod	http://discovery.lifemapsc.com/stem-cell-differentiation/protocols/kidney-differentiation-derivation-of-renal-like-cells-from-mouse-embryonic-stem-cells?TCCellID=b8920e9f-a840-425c-b2f2-67c5461fdd81
1.41891	Cell	Choroid Plexus Progenitor Cells	In vivo	Prenatal	Brain, Brain Barriers, Choroid Plexus	3	113	Ttr, Nusap1, Fscn1	http://discovery.lifemapsc.com/in-vivo-development/brain/choroid-plexus/choroid-plexus-progenitor-cells
1.41238	BIDiffExpSet	Appendix	In vivo	PostNatal	Colon	20	1299	CTNNB1, SLC3A2, PSMA3, NAPA, ATP6V0D1, ARPC3, LMAN2, VPS29, RASSF5, SLTM, MAP7D1, CPT1B, STK17B, CAPG, UQCRQ, CXCL8, SCARB2, MAPKAPK2, RPS6, UBC	http://discovery.lifemapsc.com/gene-expression-signals/high-throughput/large-scale-dataset-human-protein-atlas-rna-sequencing-data/appendix
1.39896	BIDiffExpSet	Urinary Bladder	In vivo	PostNatal	Lower Urinary Tract	21	1440	CDH11, CTNNB1, SLC3A2, PSMA3, NAPA, BNIP3L, ATP6V0D1, ARPC3, LMAN2, VPS29, PERP, MAP7D1, CAPG, STX8, UQCRQ, CXCL8, SCARB2, MAPKAPK2, MAPK10, RPS6, UBC	http://discovery.lifemapsc.com/gene-expression-signals/high-throughput/large-scale-dataset-human-protein-atlas-rna-sequencing-data/urinary-bladder
1.39532	AnatCompartment	Loop of Henle	In vivo	Prenatal-PostNatal	Kidney	5	108	Jag1, Ttr, Umod, Slc14a2, Slc34a1	http://discovery.lifemapsc.com/in-vivo-development/kidney/loop-of-henle
1.39527	TCCell	Bone marrow-derived mesenchymal stem cells	In vitro	PostNatal	Bone, Mesenchymal Stem Cells	3	43	XCL1, AGRP, CXCL8	http://discovery.lifemapsc.com/stem-cell-differentiation/in-vitro-cells/bone-mesenchymal-stem-cells-homo-sapiens-bone-marrow-derived-mesenchymal-stem-cells-german-sport-university-cologne-cologne-germany
1.38776	AnatCompartment	Epithalamus	In vivo	Prenatal-PostNatal	Brain	4	35	JAG1, GAP43, Hunk, Dennd6b	http://discovery.lifemapsc.com/in-vivo-development/brain/epithalamus
1.38185	Cell	Hepatocytes	In vivo	Prenatal-PostNatal	Liver	26	1430	JAG1, TSC1, TTR, CTNNB1, HPD, PSMD9, SUCLA2, STBD1, KPTN, ELAC2, TEKT2, MED4, SERTAD2, GKAP1, SLTM, RNF216, ARSA, THRAP3, NDUFAF1, HHIP, CAMKK2, SCARB2, DPYSL2, UBC, EWSR1, UBQLN1	http://discovery.lifemapsc.com/in-vivo-development/liver/liver-lobule/hepatocytes
1.36447	Cell	Endochondral Osteocytes	In vivo	Prenatal-PostNatal	Bone	1	13	Fgf23	http://discovery.lifemapsc.com/in-vivo-development/bone/autopod-periosteum/endochondral-osteocytes
1.36447	Cell	Endochondral Osteocytes	In vivo	Prenatal-PostNatal	Bone	1	13	Fgf23	http://discovery.lifemapsc.com/in-vivo-development/bone/zeugopod-periosteum/endochondral-osteocytes
1.36447	Cell	Endochondral Osteocytes	In vivo	Prenatal-PostNatal	Bone	1	13	Fgf23	http://discovery.lifemapsc.com/in-vivo-development/bone/stylopod-periosteum/endochondral-osteocytes
1.354	TCCell	Ovarian tissue-dissociated cells	In vitro	PostNatal	Ovary	1	9	Gdf9	http://discovery.lifemapsc.com/stem-cell-differentiation/in-vitro-cells/ovary-mus-musculus-ovarian-tissue-dissociated-cells-massachusetts-general-hospital
1.33333	PDCell	Proximal tubule-like cells	In vitro	Prenatal-PostNatal	Kidney	1	10	UMOD	http://discovery.lifemapsc.com/stem-cell-differentiation/protocols/intermediate-mesoderm-kidney-differentiation-differentiation-of-stem-cells-into-intermediate-mesoderm-and-proximal-tubule-cells?TCCellID=40914f53-bcbd-43f8-b090-91783deace33
1.33121	TCCell	Human embryonic stem cells (family)	In vitro	Prenatal	Inner Cell Mass	10	856	TTR, GAP43, CER1, SPINK5, MYOCD, SYT14, LRFN2, FREM1, SEMA6A, MAPK10	http://discovery.lifemapsc.com/stem-cell-differentiation/in-vitro-cells/inner-cell-mass-homo-sapiens-human-embryonic-stem-cells-family
1.32066	BIDiffExpSet	Anterior Olfactory Nucleus	In vivo	PostNatal	Brain	8	557	Jag1, Cdh11, Gap43, Armh4, Kremen1, Chrm1, Slc8a2, Plxnb2	http://discovery.lifemapsc.com/gene-expression-signals/high-throughput/large-scale-dataset-gensat/anterior-olfactory-nucleus
1.2684	Cell	Distal Tubule Cells	In vivo	Prenatal-PostNatal	Kidney, Epithelial Cells	2	34	Jag1, Umod	http://discovery.lifemapsc.com/in-vivo-development/kidney/distal-tubule/distal-tubule-cells
1.26798	Cell	Mature Choroid Plexus Cells	In vivo	Prenatal-PostNatal	Brain, Brain Barriers, Choroid Plexus, Epithelial Cells	5	166	Ttr, Dsg2, Slc22a8, Kcnh1, Aldh1a2	http://discovery.lifemapsc.com/in-vivo-development/brain/choroid-plexus/mature-choroid-plexus-cells
1.25309	Cell	Hematopoietic Stem Cells	In vivo	Prenatal-PostNatal	Blood	10	642	Dsg2, P2rx4, Arpc3, KHDRBS3, Ift81, Gkap1, Adgra3, Tmtc2, Ttpa, SHANK3	http://discovery.lifemapsc.com/in-vivo-development/blood/hematopoietic-bone-marrow/hematopoietic-stem-cells
1.24653	BIDiffExpSet	Ganglion/cranial/trigeminal V	In vivo	Prenatal	Brain	11	609	Lifr, B4galt6, Syt1, Trappc3, Mapk8ip2, Armh4, Cacng5, Map7d1, Hdac10, Tmtc2, Mindy2	http://discovery.lifemapsc.com/gene-expression-signals/high-throughput/large-scale-dataset-eurexpress/ganglion/cranial/trigeminal-v
1.24338	BIDiffExpSet	Skin	In vivo	PostNatal	Skin	18	1062	CTNNB1, SLC3A2, PSMA3, NAPA, BNIP3L, ARPC3, SPINK5, VPS29, FAM193B, PERP, SLTM, MAP7D1, CPT1B, CAPG, STX8, UQCRQ, RPS6, UBC	http://discovery.lifemapsc.com/gene-expression-signals/high-throughput/large-scale-dataset-human-protein-atlas-rna-sequencing-data/skin
1.23814	Cell	Endochondral Osteoblasts	In vivo	Prenatal-PostNatal	Bone	1	30	Fgf23	http://discovery.lifemapsc.com/in-vivo-development/bone/rib/endochondral-osteoblasts
1.2342	TCCell	Ovarian tissue-dissociated cells (human)	In vitro	PostNatal	Ovary	1	13	GDF9	http://discovery.lifemapsc.com/stem-cell-differentiation/in-vitro-cells/ovary-homo-sapiens-ovarian-tissue-dissociated-cells-human-massachusetts-general-hospital
1.2342	PDCell	Oocytes	In vitro	PostNatal	Ovary	1	11	GDF9	http://discovery.lifemapsc.com/stem-cell-differentiation/protocols/ovary-reproductive-system-differentiation-oocyte-formation-from-oogonial-stem-cells?TCCellID=2a1122c7-90e4-441a-898c-ac1d96cd5e46
1.23286	AnatCompartment	Parathyroid	In vivo	Prenatal-PostNatal	Thyroid	35	1723	JAG1, TSC1, CTNNB1, DSG2, SLC3A2, PSMD9, PTPN11, SUCLA2, BNIP3L, GTF2H1, KHDRBS3, CTCF, KPTN, ELAC2, HUNK, SERTAD2, GKAP1, AVEN, TBC1D15, COQ8A, SLTM, RNF216, ARSA, DENND4C, THRAP3, NDUFAF1, HHIP, CAMKK2, DNAH7, SCARB2, DPYSL2, RPS6, UBC, EWSR1, UBQLN1	http://discovery.lifemapsc.com/in-vivo-development/thyroid/parathyroid
1.21254	Cell	Primary Oocyte	In vivo	PostNatal	Gonad, Ovary, Female Gametocytes, Germ Cells	3	120	Gdf9, Orai1, Rps6	http://discovery.lifemapsc.com/in-vivo-development/ovary/primary-follicle/primary-oocyte
1.19858	PDCell	Human oogonial stem cells	In vitro	PostNatal	Gonad, Germ Cells	1	13	GDF9	http://discovery.lifemapsc.com/stem-cell-differentiation/protocols/ovary-reproductive-system-differentiation-oocyte-formation-from-oogonial-stem-cells?TCCellID=82017268-321c-444d-bd7a-9ef21e74a22f
1.19534	AnatCompartment	Spinal Ventral Columns	In vivo	Prenatal	Neural Tube	5	332	Lifr, Slc3a2, Psma3, Slc22a8, Dennd6b	http://discovery.lifemapsc.com/in-vivo-development/neural-tube/spinal-ventral-columns
1.18944	TCCell	Regulatory T cells	In vitro	PostNatal	Blood	1	9	IL10	http://discovery.lifemapsc.com/stem-cell-differentiation/in-vitro-cells/blood-homo-sapiens-regulatory-t-cells-university-of-california-san-francisco
1.18703	AnatCompartment	Islets of Langerhans	In vivo	Prenatal-PostNatal	Pancreas	32	1577	TSC1, TTR, CTNNB1, DSG2, Lifr, SLC3A2, PSMD9, PTPN11, SUCLA2, BNIP3L, GTF2H1, KHDRBS3, KPTN, IFT81, MED4, HUNK, AVEN, TBC1D15, COQ8A, SLTM, MYOCD, ARSA, DENND4C, THRAP3, NDUFAF1, HHIP, SCARB2, DPYSL2, SLC25A24, UBC, EWSR1, UBQLN1	http://discovery.lifemapsc.com/in-vivo-development/pancreas/islets-of-langerhans
1.18659	AnatCompartment	Epithelial Tubule	In vivo	Prenatal-PostNatal	Kidney	4	120	Jag1, Ttr, Umod, Slc22a6	http://discovery.lifemapsc.com/in-vivo-development/kidney/epithelial-tubule
1.18221	AnatCompartment	Corneal Epithelium	In vivo	Prenatal-PostNatal	Eye, Cornea	6	134	SYT1, CACNG4, Perp, Capg, C5AR2, EMID1	http://discovery.lifemapsc.com/in-vivo-development/eye/corneal-epithelium
1.16633	Cell	Endochondral Osteoblasts	In vivo	Prenatal-PostNatal	Bone	1	37	Fgf23	http://discovery.lifemapsc.com/in-vivo-development/bone/vertebrae/endochondral-osteoblasts
1.15467	Cell	Secondary Oocyte	In vivo	PostNatal	Gonad, Ovary, Female Gametocytes, Germ Cells	2	123	Gdf9, OIP5	http://discovery.lifemapsc.com/in-vivo-development/ovary/antral-follicle/secondary-oocyte
1.15107	PDCell	Long-time differentiated EBs	In vitro	Prenatal	Testis	1	20	Acr	http://discovery.lifemapsc.com/stem-cell-differentiation/protocols/germ-cells-reproductive-system-differentiation-derivation-of-embryonic-germ-cells-and-male-gametes-from-mouse-embryonic-stem-cells?TCCellID=c27e11f0-f550-49f7-9d63-bd0943cfb584
1.1362	AnatCompartment	Distal Tubule	In vivo	Prenatal-PostNatal	Kidney	2	26	Jag1, Umod	http://discovery.lifemapsc.com/in-vivo-development/kidney/distal-tubule
1.1351	TCCell	Ovalbumin speciﬁc type 1 regulatory T- cells (Ovasave®)	In vitro	PostNatal	Blood	1	20	IL10	http://discovery.lifemapsc.com/stem-cell-differentiation/in-vitro-cells/blood-homo-sapiens-ovalbumin-speci-c-type-1-regulatory-t-cells-ovasave-txcell
1.12582	AnatCompartment	Liver Bud	In vivo	Prenatal	Liver	5	42	CDH11, RHOF, MAPK11, DYRK3, MINDY2	http://discovery.lifemapsc.com/in-vivo-development/liver/liver-bud
1.11397	AnatCompartment	Metencephalon	In vivo	Prenatal-PostNatal	Neural Tube	2	71	Gm2a, Dennd6b	http://discovery.lifemapsc.com/in-vivo-development/neural-tube/metencephalon
1.11111	BIDiffExpSet	Metanephros/renal Medulla/outer Medulla/inner Stripe of Outer Medulla	In vivo	Prenatal-PostNatal	Kidney	2	7	Umod, Slc14a2	http://discovery.lifemapsc.com/gene-expression-signals/high-throughput/large-scale-dataset-gudmap/metanephros/renal-medulla/outer-medulla/inner-stripe-of-outer-medulla
1.10676	AnatCompartment	Liver Lobule	In vivo	Prenatal-PostNatal	Liver	6	201	Ttr, F12, Nanp, Sowaha, Arhgap24, Mindy2	http://discovery.lifemapsc.com/in-vivo-development/liver/liver-lobule
1.10334	AnatCompartment	Rib	In vivo	Prenatal-PostNatal	Bone	7	229	Mapk8ip2, Adgra3, Slc34a1, Tmtc2, Hhip, Arhgap24, Slc36a2	http://discovery.lifemapsc.com/in-vivo-development/bone/rib
1.09491	Cell	Mononuclear Myocytes	In vivo	Prenatal	Somite, Skeletal Muscle	2	57	Fgf6, Dock5	http://discovery.lifemapsc.com/in-vivo-development/somite/cervical-hypaxial-myotome/mononuclear-myocytes
1.09194	Cell	Mononuclear Myocytes	In vivo	Prenatal	Somite, Skeletal Muscle	2	58	Fgf6, Dock5	http://discovery.lifemapsc.com/in-vivo-development/somite/cervical-epaxial-myotome/mononuclear-myocytes
1.0467	PDCell	Primitive streak-like cells	In vitro	Prenatal	Primitive Streak	3	101	CER1, FREM1, SLC36A2	http://discovery.lifemapsc.com/stem-cell-differentiation/protocols/endoderm-differentiation-generation-of-mesendoderm-and-definitive-endoderm-cells?TCCellID=a85f78c9-0c19-4dbd-a8da-edc3df2bc09a
1.03064	TCCell	Secondary follicles	In vitro	PostNatal	Ovary	2	100	Gdf9, Miox	http://discovery.lifemapsc.com/stem-cell-differentiation/in-vitro-cells/ovary-mus-musculus-secondary-follicles-northwestern-university
1.00357	BIDiffExpSet	LYMPH NODE	In vivo	PostNatal	Lymph	8	287	DOK3, STK17B, RASSF6, BLM, CXCL8, DOCK8, SBF1, CARMIL2	http://discovery.lifemapsc.com/gene-expression-signals/high-throughput/large-scale-dataset-tiger/lymph-node
1.00254	TCCell	Bone marrow-derived mesenchymal stem cells (family)	In vitro	PostNatal	Bone, Mesenchymal Stem Cells	2	113	AGRP, CXCL8	http://discovery.lifemapsc.com/stem-cell-differentiation/in-vitro-cells/bone-mesenchymal-stem-cells-homo-sapiens-bone-marrow-derived-mesenchymal-stem-cells-family
1	Cell	Cardiomyocytes	In vivo	Prenatal	Heart, Myocardium	1	5	Myl1	http://discovery.lifemapsc.com/in-vivo-development/heart/atrial-septum/cardiomyocytes
1	TCCell	Encapsulated choroid plexus cells (NTCELL)	In vitro	PostNatal	Brain, Choroid Plexus, Epithelial Cells	1	6	TTR	http://discovery.lifemapsc.com/stem-cell-differentiation/in-vitro-cells/choroid-plexus-epithelial-cells-sus-scrofa-encapsulated-choroid-plexus-cells-ntcell-living-cell-technologies-lct
1	PDCell	Definitive endoderm-like cells	In vitro	Prenatal	Endoderm	1	4	Cer1	http://discovery.lifemapsc.com/stem-cell-differentiation/protocols/pancreas-differentiation-small-molecules-facilitate-the-reprogramming-of-mouse-fibroblasts-into-pancreatic-lineages?TCCellID=7c35d95b-1e61-4434-b183-b1d0bcba7031
1	PDCell	Definitive Endoderm	In vitro	Prenatal	Endoderm	1	4	CER1	http://discovery.lifemapsc.com/stem-cell-differentiation/protocols/endoderm-pancreas-differentiation-generation-of-beta-cells-through-a-definitive-endoderm-stage?TCCellID=24d3ba2b-7cf0-4395-aff4-e75112062310
0.985382	BIDiffExpSet	Brain/midbrain	In vivo	Prenatal	Brain	20	1427	Cdh11, Ctnnb1, B4galt6, Fgf3, Syt1, Slc14a2, Mapk8ip2, Aff4, Hunk, Actr10, Slc22a8, Tph2, Unc13b, Acadl, Ccnd2, Uqcrq, Prkca, Plxnb2, Dpysl2, Chkb	http://discovery.lifemapsc.com/gene-expression-signals/high-throughput/large-scale-dataset-mgi/brain/midbrain
0.966059	BIDiffExpSet	Ventral Horn	In vivo	PostNatal	Spinal Cord	13	835	Jag1, Gap43, P2rx7, Trappc3, Pard6a, Armh4, Kremen1, Cacng5, Chrm1, Slc8a2, Tph2, Tigar, Plxnb2	http://discovery.lifemapsc.com/gene-expression-signals/high-throughput/large-scale-dataset-gensat/ventral-horn
0.965975	AnatCompartment	Spinal Dorsal Columns	In vivo	Prenatal	Neural Tube	3	163	Slc3a2, Slc22a8, Dennd6b	http://discovery.lifemapsc.com/in-vivo-development/neural-tube/spinal-dorsal-columns
0.964798	BIDiffExpSet	Dorsal Horn	In vivo	PostNatal	Spinal Cord	14	908	Jag1, Ttr, Gap43, P2rx7, Trappc3, Pard6a, Armh4, Kremen1, Cacng5, Chrm1, Slc8a2, Tph2, Tigar, Plxnb2	http://discovery.lifemapsc.com/gene-expression-signals/high-throughput/large-scale-dataset-gensat/dorsal-horn
0.962519	BIDiffExpSet	Testis ; Cells in Seminiferous Ducts	In vivo	PostNatal	Testis	41	2117	TSC1, ACR, CTNNB1, DSG2, SLC3A2, PSMD9, PTPN11, SUCLA2, STBD1, BNIP3L, GTF2H1, KHDRBS3, CTCF, KPTN, ELAC2, IFT81, MED4, HUNK, SERTAD2, GKAP1, AVEN, TBC1D15, COQ8A, SLTM, MYOCD, RNF216, ARSA, DENND4C, THRAP3, NDUFAF1, HHIP, CAMKK2, DNAH7, FSCN1, SCARB2, DPYSL2, RPS6, SLC25A24, UBC, EWSR1, UBQLN1	http://discovery.lifemapsc.com/gene-expression-signals/high-throughput/large-scale-dataset-human-protein-atlas-protein-expression-data/testis-cells-in-seminiferous-ducts
0.962516	OrganSystem	Spinal Cord	In vivo	Prenatal-PostNatal	Spinal Cord	24	1584	Cdh11, Ctnnb1, GAP43, Sucla2, Bnip3l, B4galt6, Syt1, KHDRBS3, PNMA2, Mapk8ip2, Cacng4, Actr10, Kremen1, Rusc2, Slc22a8, Tmtc2, Acadl, Ccnd2, Prkca, Dennd6b, Plxnb2, Aldh1a2, Dpysl2, Chkb	http://discovery.lifemapsc.com/in-vivo-development/spinal-cord
0.959489	Cell	Schwann Precursor Cells	In vivo	Prenatal	Peripheral Nervous System, Schwann Cells	5	176	Gm2a, Gap43, P2rx4, Irf6, Capg	http://discovery.lifemapsc.com/in-vivo-development/peripheral-nervous-system/peripheral-nerve-domain/schwann-precursor-cells
0.956216	Cell	Proximal Tubule Cells	In vivo	Prenatal-PostNatal	Kidney, Epithelial Cells	4	125	Jag1, Ttr, Slc22a6, Slc36a2	http://discovery.lifemapsc.com/in-vivo-development/kidney/proximal-tubule/proximal-tubule-cells
0.93071	TCCell	Line H9 (WA09)	In vitro	Prenatal	Inner Cell Mass	6	561	TTR, SPINK5, SYT14, FREM1, SEMA6A, MAPK10	http://discovery.lifemapsc.com/stem-cell-differentiation/in-vitro-cells/inner-cell-mass-homo-sapiens-line-h9-wa09-wicell-research-institute-inc
0.930424	AnatCompartment	S-shaped Body	In vivo	Prenatal	Kidney	7	263	Jag1, Ttr, Irf6, Perp, Adgra3, Arhgap24, Aldh1a2	http://discovery.lifemapsc.com/in-vivo-development/kidney/s-shaped-body
0.926951	AnatCompartment	Midgut	In vivo	Prenatal	Gut Tube	7	280	Slc3a2, B4galt6, Syt1, Cacng4, Tmtc2, Mapk10, Aldh1a2	http://discovery.lifemapsc.com/in-vivo-development/gut-tube/midgut
0.911111	BIDiffExpSet	Brain/midbrain/lateral Wall	In vivo	Prenatal	Brain, Neural Tube	2	16	Cacng4, Dennd6b	http://discovery.lifemapsc.com/gene-expression-signals/high-throughput/large-scale-dataset-eurexpress/brain/midbrain/lateral-wall
0.896371	BIDiffExpSet	Small Intestine	In vivo	PostNatal	Intestine	15	1279	CTNNB1, DSG2, SLC3A2, PSMA3, NAPA, ATP6V0D1, ARPC3, AGPAT2, LMAN2, VPS29, UQCRQ, RETSAT, SCARB2, RPS6, UBC	http://discovery.lifemapsc.com/gene-expression-signals/high-throughput/large-scale-dataset-human-protein-atlas-rna-sequencing-data/small-intestine
0.895874	OrganSystem	Fibroblasts	In vivo	Prenatal-PostNatal	Fibroblasts	5	143	UTP25, KCTD9, TXNDC15, COL8A2, SLC25A24	http://discovery.lifemapsc.com/in-vivo-development/fibroblasts
0.888889	BIDiffExpSet	Brain/forebrain/diencephalon/lateral Wall	In vivo	Prenatal	Brain, Neural Tube	1	5	Dennd6b	http://discovery.lifemapsc.com/gene-expression-signals/high-throughput/large-scale-dataset-eurexpress/brain/forebrain/diencephalon/lateral-wall
0.888889	BIDiffExpSet	Metanephros/renal Medulla/inner Medulla	In vivo	Prenatal-PostNatal	Kidney	1	2	Umod	http://discovery.lifemapsc.com/gene-expression-signals/high-throughput/large-scale-dataset-gudmap/metanephros/renal-medulla/inner-medulla
0.888889	BIDiffExpSet	Brain/midbrain/lateral Wall/marginal Layer	In vivo	Prenatal	Brain, Neural Tube	1	28	Dennd6b	http://discovery.lifemapsc.com/gene-expression-signals/high-throughput/large-scale-dataset-eurexpress/brain/midbrain/lateral-wall/marginal-layer
0.888889	BIDiffExpSet	Vestibular Nuclei Superior	In vivo	PostNatal	Brain	1	7	TPH2	http://discovery.lifemapsc.com/gene-expression-signals/high-throughput/large-scale-dataset-barcode-u133-plus-2-0/vestibular-nuclei-superior
0.882684	BIDiffExpSet	Brain/hindbrain	In vivo	Prenatal	Brain	21	1368	Cdh11, Ctnnb1, Sucla2, B4galt6, Fgf3, Syt1, Slc14a2, Mapk8ip2, Aff4, Hunk, Actr10, Kremen1, Tph2, Unc13b, Acadl, Ccnd2, Prkca, Plxnb2, Aldh1a2, Dpysl2, Chkb	http://discovery.lifemapsc.com/gene-expression-signals/high-throughput/large-scale-dataset-mgi/brain/hindbrain
0.880881	PDCell	Micromass-induced chondrocytes	In vitro	Prenatal-PostNatal	Bone, Cartilage	1	7	CILP	http://discovery.lifemapsc.com/stem-cell-differentiation/in-vitro-cells/purestem-sk11-ncr-fac-meso-prx-progenitor?TCCellID=dfc40fe4-48f1-44ba-a481-6ceedd5193ef
0.879825	AnatCompartment	Deep Cerebellar Nucleus	In vivo	Prenatal-PostNatal	Brain	1	39	Armh4	http://discovery.lifemapsc.com/in-vivo-development/brain/deep-cerebellar-nucleus
0.878235	BIDiffExpSet	Metanephros/renal Medulla/outer Medulla/outer Stripe of Outer Medulla	In vivo	Prenatal-PostNatal	Kidney	1	22	Umod	http://discovery.lifemapsc.com/gene-expression-signals/high-throughput/large-scale-dataset-gudmap/metanephros/renal-medulla/outer-medulla/outer-stripe-of-outer-medulla
0.877055	BIDiffExpSet	Metanephros/renal Medulla/outer Medulla	In vivo	Prenatal-PostNatal	Kidney	1	23	Umod	http://discovery.lifemapsc.com/gene-expression-signals/high-throughput/large-scale-dataset-gudmap/metanephros/renal-medulla/outer-medulla
0.87452	Cell	Mature Endothelial Cells	In vivo	Prenatal-PostNatal	Eye, Endothelium, Cornea	1	24	COL8A2	http://discovery.lifemapsc.com/in-vivo-development/eye/corneal-endothelium/mature-endothelial-cells
0.870419	Cell	Cartilage Cells	In vivo	Prenatal	Cartilage	1	6	Cilp	http://discovery.lifemapsc.com/in-vivo-development/cartilage/reicherts-cartilage/cartilage-cells
0.870419	Cell	Cartilage Cells	In vivo	Prenatal	Cartilage	1	6	Cilp	http://discovery.lifemapsc.com/in-vivo-development/cartilage/nasal-capsule/cartilage-cells
0.870419	PDCell	Hepatocyte-like cells	In vitro	Prenatal-PostNatal	Liver	1	6	Ttr	http://discovery.lifemapsc.com/stem-cell-differentiation/protocols/endoderm-liver-mesoderm-differentiation-mouse-embryonic-stem-cell-differentiation-into-mesoderm-definitive-endoderm-and-hepatocytes?TCCellID=8e748595-603f-418a-bb6e-016374cae048
0.868471	PDCell	Mature follicles	In vitro	PostNatal	Ovary	1	76	Gdf9	http://discovery.lifemapsc.com/stem-cell-differentiation/in-vitro-cells/ovary-mus-musculus-secondary-follicles-northwestern-university?TCCellID=3300bbd0-1da7-48b6-8acc-ad9be3865f1a
0.868304	BIDiffExpSet	Metanephros/renal Cortex	In vivo	Prenatal-PostNatal	Kidney	4	110	Jag1, Umod, B4galt6, Slc22a6	http://discovery.lifemapsc.com/gene-expression-signals/high-throughput/large-scale-dataset-gudmap/metanephros/renal-cortex
0.866925	Cell	Monocytes	In vivo	Prenatal-PostNatal	Blood	7	340	F12, P2RX7, C5AR1, SCARB2, Hecw2, PLXNB2, DPYSL2	http://discovery.lifemapsc.com/in-vivo-development/blood/peripheral-blood/monocytes
0.865553	AnatCompartment	Pituitary Gland	In vivo	Prenatal-PostNatal	Brain	8	514	Cdh11, Ctnnb1, Syt1, PNMA2, Mapk8ip2, Aff4, Plxnb2, Aldh1a2	http://discovery.lifemapsc.com/in-vivo-development/brain/pituitary-gland
0.860615	Cell	Cartilage Cells	In vivo	Prenatal	Cartilage	1	7	Cilp	http://discovery.lifemapsc.com/in-vivo-development/cartilage/meckels-cartilage/cartilage-cells
0.851402	PDCell	Corneal epithelial cells	In vitro	Prenatal-PostNatal	Eye, Cornea	1	13	DSG3	http://discovery.lifemapsc.com/stem-cell-differentiation/protocols/cornea-differentiation-generation-of-corneal-epithelial-cells-from-pluripotent-stem-cells-using-small-molecules?TCCellID=b21f59b5-6969-4c32-b8ce-e33d55864523
0.851042	BIDiffExpSet	Cd31+ Cells	In vivo	PostNatal	Blood, Endothelium	2	147	IL10, SLC3A2	http://discovery.lifemapsc.com/gene-expression-signals/high-throughput/large-scale-dataset-barcode-u133-plus-2-0/cd31-cells
0.849625	Cell	Hepatic Endoderm Cells	In vivo	Prenatal	Gut Tube, Liver, Epithelial Cells	1	12	Ttr	http://discovery.lifemapsc.com/in-vivo-development/gut-tube/ventral-foregut-endoderm/hepatic-endoderm-cells
0.846038	BIDiffExpSet	Lateral Funiculus	In vivo	PostNatal	Brain	1	13	Tph2	http://discovery.lifemapsc.com/gene-expression-signals/high-throughput/large-scale-dataset-gensat/lateral-funiculus
0.84443	PDCell	Definitive endoderm-like cells	In vitro	Prenatal-PostNatal	Endoderm	2	101	CER1, FREM1	http://discovery.lifemapsc.com/stem-cell-differentiation/protocols/endoderm-differentiation-generation-of-mesendoderm-and-definitive-endoderm-cells?TCCellID=64df24b5-229f-4e52-8e15-c05f079a7e22
0.84272	PDCell	Neural progenitor cells	In vitro	PostNatal	Brain	1	12	GAP43	http://discovery.lifemapsc.com/stem-cell-differentiation/protocols/brain-differentiation-neural-progenitors-from-placenta-derived-mesenchymal-stem-cells?TCCellID=71696a06-0b4c-44dd-b265-57559db73015
0.840552	BIDiffExpSet	Neocortex	In vivo	PostNatal	Brain	2	33	Dennd6b, Asic2	http://discovery.lifemapsc.com/gene-expression-signals/high-throughput/large-scale-dataset-barcode-430-2-0/neocortex
0.835307	Cell	Hepatoblasts	In vivo	Prenatal	Liver, Epithelial Cells	2	38	Ttr, Ctnnb1	http://discovery.lifemapsc.com/in-vivo-development/liver/liver-bud/hepatoblasts
0.834521	PDCell	Brown adipocyte-like cells	In vitro	PostNatal	Adipose	1	14	CPT1B	http://discovery.lifemapsc.com/stem-cell-differentiation/protocols/adipose-differentiation-differentiation-of-white-and-brown-adipocytes-from-adipose-derived-stem-cells?TCCellID=632e5888-bc41-440a-9baf-f4e17d1d054f
0.826759	PDCell	Micromass-induced chondrocytes	In vitro	Prenatal-PostNatal	Bone, Cartilage	1	9	CILP	http://discovery.lifemapsc.com/stem-cell-differentiation/in-vitro-cells/purestem-7smoo32-ncr-fac-meso-progenitor?TCCellID=40d5ed56-658e-401d-ab0d-13f6f30a8184
0.826759	PDCell	Micromass-induced chondrocytes	In vitro	Prenatal-PostNatal	Bone, Cartilage	1	9	CILP	http://discovery.lifemapsc.com/stem-cell-differentiation/in-vitro-cells/purestem-7pend24-ncr-fac-meso-prx-progenitor?TCCellID=38019910-fc7e-4b87-8058-27ee2fd1ad66
0.822334	BIDiffExpSet	Salivary Gland	In vivo	PostNatal	Oral Cavity	13	954	CTNNB1, SLC3A2, PSMA3, NAPA, ARPC3, LMAN2, VPS29, PERP, STX8, UQCRQ, SCARB2, RPS6, UBC	http://discovery.lifemapsc.com/gene-expression-signals/high-throughput/large-scale-dataset-human-protein-atlas-rna-sequencing-data/salivary-gland
0.821663	OrganSystem	Tonsil	In vivo	Prenatal-PostNatal	Tonsil	5	230	SPINK5, DOK3, DSG3, RPS6, RPL7A	http://discovery.lifemapsc.com/in-vivo-development/tonsil
0.818052	TCCell	PureStem™ 4D20.8, NCr-fac Progenitor	In vitro	Prenatal	Neural Crest	4	108	SYT1, PNMA2, SERTAD4, ARHGAP44	http://discovery.lifemapsc.com/stem-cell-differentiation/in-vitro-cells/purestem-4d20-8-ncr-fac-progenitor
0.815853	PDCell	Primitive streak-like cells	In vitro	Prenatal	Primitive Streak	1	21	CER1	http://discovery.lifemapsc.com/stem-cell-differentiation/protocols/endoderm-pancreas-differentiation-generation-of-endoderm-cells-and-pancreatic-progenitors-from-human-embryonic-stem-cells?TCCellID=a793cdc9-a2bb-4dc6-a73b-27adda389d10
0.813651	Cell	Conventional Dendritic Cells II	In vivo	Prenatal-PostNatal	Spleen, Blood	4	102	Lifr, B4galt6, Fscn1, Ryr3	http://discovery.lifemapsc.com/in-vivo-development/spleen/spleen/conventional-dendritic-cells-ii
0.811213	BIDiffExpSet	Ganglion/cranial/glossopharyngeal IX	In vivo	Prenatal	Brain	9	464	B4galt6, Syt1, Mapk8ip2, Armh4, Cacng5, Map7d1, Hdac10, Tmtc2, Mindy2	http://discovery.lifemapsc.com/gene-expression-signals/high-throughput/large-scale-dataset-eurexpress/ganglion/cranial/glossopharyngeal-ix
0.801256	Cell	Subcutaneous White Preadipocytes	In vivo	Prenatal	Adipose	1	16	Agpat2	http://discovery.lifemapsc.com/in-vivo-development/adipose/cranial-subcutaneous-white-adipose/subcutaneous-white-preadipocytes
0.800469	PDCell	HyStem+TGFbeta3+GDF5-induced SK11 cells	In vitro	Prenatal-PostNatal	Bone, Cartilage	5	104	DPT, CILP, RASL10A, HHIP, COL8A2	http://discovery.lifemapsc.com/stem-cell-differentiation/in-vitro-cells/purestem-sk11-ncr-fac-meso-prx-progenitor?TCCellID=6e35cfff-18cd-4942-a16b-aca737740601
0.785092	Cell	Visceral White Adipocytes	In vivo	Prenatal	Adipose	2	114	Agpat2, Scara5	http://discovery.lifemapsc.com/in-vivo-development/adipose/visceral-white-adipose/visceral-white-adipocytes
0.771487	PDCell	Micromass-induced chondrocytes	In vitro	Prenatal-PostNatal	Bone, Cartilage	1	12	CILP	http://discovery.lifemapsc.com/stem-cell-differentiation/in-vitro-cells/purestem-sm30-ncr-fac-meso-latp-progenitor?TCCellID=f9e5a1fb-98e3-4486-8ce8-f1f48a6fb448
0.771431	Cell	Adult Retinal Pigmented Epithelium Cells	In vivo	PostNatal	Eye, Retinal Pigmented Epithelium (RPE), Epithelial Cells	2	113	Ttr, HPD	http://discovery.lifemapsc.com/in-vivo-development/eye/retinal-pigmented-epithelium/adult-retinal-pigmented-epithelium-cells
0.771003	OrganSystem	Pancreas	In vivo	Prenatal-PostNatal	Pancreas	15	1221	TTR, Cdh11, Lifr, B4galt6, LMAN2, Hunk, COQ8A, SLC8A2, Ccnd2, UQCRQ, PLCXD3, Aldh1a2, RPS6, UBC, GP2	http://discovery.lifemapsc.com/in-vivo-development/pancreas
0.768872	BIDiffExpSet	Human Mammary Epithelial Cells (HMEpiC)	In vitro	PostNatal	Breast, Epithelial Cells	5	98	IRF6, PERP, DSG3, SPINK6, SAA1	http://discovery.lifemapsc.com/gene-expression-signals/high-throughput/large-scale-dataset-cultured-cell-collection/human-mammary-epithelial-cells-hmepic
0.764988	BIDiffExpSet	Tongue	In vivo	PostNatal	Oral Cavity	5	100	CILP, SPINK5, PERP, MYL1, DSG3	http://discovery.lifemapsc.com/gene-expression-signals/high-throughput/large-scale-dataset-gnf-biogps/tongue
0.752851	Cell	Subcutaneous White Adipocytes	In vivo	Prenatal	Adipose	1	14	Agpat2	http://discovery.lifemapsc.com/in-vivo-development/adipose/subcutaneous-white-adipose/subcutaneous-white-adipocytes
0.752851	Cell	Subcutaneous White Adipocytes	In vivo	Prenatal	Adipose	1	14	Agpat2	http://discovery.lifemapsc.com/in-vivo-development/adipose/body-subcutaneous-white-adipose/subcutaneous-white-adipocytes
0.750754	Cell	Primitive Streak Cells	In vivo	Prenatal	Epiblast, Primitive Streak	2	25	Ctnnb1, Cer1	http://discovery.lifemapsc.com/in-vivo-development/primitive-streak/anterior-primitive-streak/primitive-streak-cells
0.746295	AnatCompartment	Interscapular Brown Adipose Depot	In vivo	Prenatal-PostNatal	Adipose	6	250	Sucla2, Coq8a, Cpt1b, Myl1, Rassf6, Acadl	http://discovery.lifemapsc.com/in-vivo-development/adipose/interscapular-brown-adipose-depot
0.744491	Cell	Subcutaneous White Adipocytes	In vivo	Prenatal	Adipose	1	14	Agpat2	http://discovery.lifemapsc.com/in-vivo-development/adipose/cranial-subcutaneous-white-adipose/subcutaneous-white-adipocytes
0.744491	Cell	Subcutaneous White Adipocytes	In vivo	Prenatal	Adipose	1	14	Agpat2	http://discovery.lifemapsc.com/in-vivo-development/adipose/facial-subcutaneous-white-adipose/subcutaneous-white-adipocytes
0.742124	BIDiffExpSet	Human Hepatocyte (HH)	In vitro	PostNatal	Liver	5	100	TTR, HPD, ITPKA, LEAP2, SAA1	http://discovery.lifemapsc.com/gene-expression-signals/high-throughput/large-scale-dataset-cultured-cell-collection/human-hepatocyte-hh
0.7406	BIDiffExpSet	Metanephros/renal Medulla	In vivo	Prenatal-PostNatal	Kidney	2	67	Jag1, Umod	http://discovery.lifemapsc.com/gene-expression-signals/high-throughput/large-scale-dataset-gudmap/metanephros/renal-medulla
0.739031	TCCell	Epiblast Stem Cell line 5	In vitro	Prenatal	Epiblast	5	241	Cer1, Perp, Myocd, Sema6a, Egflam	http://discovery.lifemapsc.com/stem-cell-differentiation/in-vitro-cells/epiblast-mus-musculus-epiblast-stem-cell-line-5-ninds-national-institute-of-health
0.735501	AnatCompartment	Thymus	In vivo	Prenatal-PostNatal	Thymus	9	547	Gm2a, Ctnnb1, Slc3a2, Bnip3l, Perp, Ripor1, Kremen1, Ccnd2, Aldh1a2	http://discovery.lifemapsc.com/in-vivo-development/thymus/thymus
0.731409	Cell	Cumulus Cells	In vivo	PostNatal	Ovary	4	224	GAP43, PLCXD3, Slc36a2, Saa2	http://discovery.lifemapsc.com/in-vivo-development/ovary/antral-follicle/cumulus-cells
0.725845	PDCell	Micromass-induced chondrocytes	In vitro	Prenatal-PostNatal	Bone, Cartilage	1	15	CILP	http://discovery.lifemapsc.com/stem-cell-differentiation/in-vitro-cells/purestem-4d20-8-ncr-fac-progenitor?TCCellID=719014c6-11bd-4e36-9d03-91f0cb647d89
0.722114	Cell	Definitive Endoderm Cells	In vivo	Prenatal	Endoderm	1	54	Cer1	http://discovery.lifemapsc.com/in-vivo-development/endoderm/definitive-endoderm/definitive-endoderm-cells
0.72147	OrganSystem	Skeletal Muscle	In vivo	Prenatal-PostNatal	Skeletal Muscle	6	379	CACNG1, PDLIM7, COQ8A, DHRS7C, MYL1, MAPK12	http://discovery.lifemapsc.com/in-vivo-development/skeletal-muscle
0.707863	BIDiffExpSet	Central Nervous System	In vivo	Prenatal	Nervous System	23	1691	Cdh11, Ctnnb1, Sucla2, Bnip3l, Atp6v0d1, B4galt6, Fgf3, Cer1, Syt1, Slc14a2, Mapk8ip2, Aff4, Actr10, Kremen1, Tph2, Acadl, Ccnd2, Uqcrq, Prkca, Plxnb2, Aldh1a2, Dpysl2, Chkb	http://discovery.lifemapsc.com/gene-expression-signals/high-throughput/large-scale-dataset-mgi/central-nervous-system
0.699847	AnatCompartment	Lens	In vivo	Prenatal-PostNatal	Eye, Lens	6	440	Ctnnb1, Actr10, Sowaha, Ccnd2, Dock5, Chkb	http://discovery.lifemapsc.com/in-vivo-development/eye/lens
0.694608	BIDiffExpSet	Brain/midbrain/lateral Wall/mantle Layer	In vivo	Prenatal	Brain, Neural Tube	4	243	Slc3a2, Cacng5, Slc22a8, Dennd6b	http://discovery.lifemapsc.com/gene-expression-signals/high-throughput/large-scale-dataset-eurexpress/brain/midbrain/lateral-wall/mantle-layer
0.680144	BIDiffExpSet	Lymph Node	In vivo	PostNatal	Lymph	5	202	ACD, STK17B, BLM, DOCK8, SBF1	http://discovery.lifemapsc.com/gene-expression-signals/high-throughput/large-scale-dataset-homer/lymph-node
0.678614	BIDiffExpSet	Heart Muscle	In vivo	PostNatal	Heart	12	1267	CTNNB1, PSMA3, NAPA, SUCLA2, VPS29, COQ8A, MAP7D1, STX8, UQCRQ, MAPKAPK2, RPS6, UBC	http://discovery.lifemapsc.com/gene-expression-signals/high-throughput/large-scale-dataset-human-protein-atlas-rna-sequencing-data/heart-muscle
0.660561	PDCell	DKK1-induced cells	In vitro	Prenatal	Uncategorized	4	108	TTR, LIFR, MYOCD, FREM1	http://discovery.lifemapsc.com/stem-cell-differentiation/protocols/heart-mesoderm-myocardium-differentiation-derivation-of-cardiomyocytes-from-pluripotent-stem-cells-and-sorting-for-vcam1-marker?TCCellID=4b790c9b-fd70-4edc-9e4d-6e058180e004
0.658282	BIDiffExpSet	Human Cardiac Fibroblasts-adult Ventrical (HCF-av)	In vitro	PostNatal	Heart, Fibroblasts	6	98	KHDRBS3, PNMA2, SCARA5, PLCXD3, MAPK10, ALDH1A2	http://discovery.lifemapsc.com/gene-expression-signals/high-throughput/large-scale-dataset-cultured-cell-collection/human-cardiac-fibroblasts-adult-ventrical-hcf-av
0.654299	BIDiffExpSet	Sperm	In vivo	PostNatal	Testis	9	849	PTPN11, AFF4, PARD6A, GKAP1, CCDC158, RNF216, AGO3, SYCE3, GP2	http://discovery.lifemapsc.com/gene-expression-signals/high-throughput/large-scale-dataset-barcode-u133-plus-2-0/sperm
0.654097	BIDiffExpSet	TONGUE	In vivo	PostNatal	Oral Cavity	6	298	DSG2, PDCD7, IRF6, KREMEN1, TENM2, DSG3	http://discovery.lifemapsc.com/gene-expression-signals/high-throughput/large-scale-dataset-tiger/tongue
0.65184	BIDiffExpSet	Airway Epithelial Cells	In vivo	PostNatal	Epithelial Cells, Respiratory System	6	286	ENKD1, AK8, DNAH7, TCTN1, DENND6B, CEP290	http://discovery.lifemapsc.com/gene-expression-signals/high-throughput/large-scale-dataset-barcode-u133-plus-2-0/airway-epithelial-cells
0.65042	BIDiffExpSet	Bronchial Epithelial Cells	In vivo	PostNatal	Epithelial Cells, Respiratory System	6	304	SERTAD4, ENKD1, AK8, DNAH7, TCTN1, DENND6B	http://discovery.lifemapsc.com/gene-expression-signals/high-throughput/large-scale-dataset-barcode-u133-plus-2-0/bronchial-epithelial-cells
0.64821	Cell	Ovarian Mesenchymal Stroma Cells	In vivo	Prenatal	Ovary	20	1034	TSC1, Cdh11, PTPN11, BNIP3L, GTF2H1, KHDRBS3, CTCF, MED4, AVEN, MYOCD, Frem1, THRAP3, HHIP, FSCN1, SCARB2, DPYSL2, RPS6, UBC, EWSR1, UBQLN1	http://discovery.lifemapsc.com/in-vivo-development/ovary/ovary-interstitium/ovarian-mesenchymal-stroma-cells
0.640196	BIDiffExpSet	Human Choroid Plexus Epithelial Cells (HCPEpiC)	In vitro	PostNatal	Brain, Choroid Plexus, Epithelial Cells	3	98	TTR, HHIP, CXCL8	http://discovery.lifemapsc.com/gene-expression-signals/high-throughput/large-scale-dataset-cultured-cell-collection/human-choroid-plexus-epithelial-cells-hcpepic
0.639552	Cell	Testis Somatic Cells	In vivo	Prenatal	Gonad, Testis	3	101	Unc13b, Dnah7b, Ap3b1	http://discovery.lifemapsc.com/in-vivo-development/gonad/primitive-gonad/testis-somatic-cells
0.639363	TCCell	Line H7 (WA07)	In vitro	Prenatal	Inner Cell Mass	4	104	GAP43, CER1, MYOCD, SYT14	http://discovery.lifemapsc.com/stem-cell-differentiation/in-vitro-cells/inner-cell-mass-homo-sapiens-line-h7-wa07-wicell-research-institute-inc
0.637012	BIDiffExpSet	Human Choroid Plexus Fibroblasts (HCPF)	In vitro	PostNatal	Brain, Choroid Plexus, Fibroblasts	3	97	TTR, HHIP, CXCL8	http://discovery.lifemapsc.com/gene-expression-signals/high-throughput/large-scale-dataset-cultured-cell-collection/human-choroid-plexus-fibroblasts-hcpf
0.636946	AnatCompartment	Trachea	In vivo	Prenatal-PostNatal	Lung	9	353	JAG1, Cdh11, Ctnnb1, Bnip3l, Perp, Kremen1, Acadl, Ccnd2, Aldh1a2	http://discovery.lifemapsc.com/in-vivo-development/lung/trachea
0.636168	Cell	Mature Rod Bipolar Cells	In vivo	Prenatal-PostNatal	Eye, Bipolar, Retina, Neurons	1	83	Prkca	http://discovery.lifemapsc.com/in-vivo-development/eye/inner-nuclear-layer/mature-rod-bipolar-cells
0.633603	Cell	Cushion Mesenchymal Cells	In vivo	Prenatal	Heart, Endocardium	3	102	Gap43, Dbn1, Unc13b	http://discovery.lifemapsc.com/in-vivo-development/heart/endocardium/cushion-mesenchymal-cells
0.631657	PDCell	Vascular endothelial growth factor-induced embryoid bodies	In vitro	Prenatal	Uncategorized	3	102	TTR, CILP, COL8A2	http://discovery.lifemapsc.com/stem-cell-differentiation/protocols/endothelium-differentiation-two-step-protocol-for-endothelial-differentiation-by-embryoid-body-formation-and-sorting?TCCellID=db05a9d8-2cd1-4bac-9a2b-817ac9ddfca2
0.631245	PDCell	Definitive endoderm-like cells	In vitro	Prenatal	Uncategorized	3	106	CER1, FREM1, MAPK10	http://discovery.lifemapsc.com/stem-cell-differentiation/protocols/endoderm-differentiation-generation-and-expansion-of-endodermal-progenitor-cells?TCCellID=09ec282f-2028-4b9f-b379-293d04de425b
0.627231	BIDiffExpSet	Stomach 2 ; Glandular Cells	In vivo	PostNatal	Stomach	41	2274	JAG1, TSC1, CTNNB1, DSG2, PSMD9, PTPN11, SUCLA2, BNIP3L, GTF2H1, KHDRBS3, CTCF, KPTN, ELAC2, IFT81, MED4, HUNK, SERTAD2, RASSF5, GKAP1, AVEN, TBC1D15, COQ8A, SLTM, MYOCD, RNF216, ARSA, DENND4C, THRAP3, NDUFAF1, HHIP, CAMKK2, DNAH7, SCARB2, DSG3, PRKCA, DPYSL2, RPS6, SLC25A24, UBC, GP2, EWSR1	http://discovery.lifemapsc.com/gene-expression-signals/high-throughput/large-scale-dataset-human-protein-atlas-protein-expression-data/stomach-2-glandular-cells
0.624901	BIDiffExpSet	Small Intestine	In vivo	PostNatal	Intestine	8	201	P2RX4, PKN2, DENND4C, SEMA6A, RETSAT, GBA3, SLC25A24, SLC36A1	http://discovery.lifemapsc.com/gene-expression-signals/high-throughput/large-scale-dataset-barcode-u133a/small-intestine
0.622882	BIDiffExpSet	Nerve	In vivo	PostNatal	Neurons	8	168	KPTN, MEIS3, NCAPH2, ENKD1, HDAC10, MAPK12, SELENOO, EWSR1	http://discovery.lifemapsc.com/gene-expression-signals/high-throughput/large-scale-dataset-homer/nerve
0.622757	Cell	Endocardial Tube Cells	In vivo	Prenatal	Heart, Endocardium	3	101	Gap43, Dbn1, Hecw2	http://discovery.lifemapsc.com/in-vivo-development/heart/endocardium/endocardial-tube-cells
0.619937	Cell	Adult Oligodendrocyte Precursor Cells	In vivo	PostNatal	Brain, Neural Tube, Oligodendrocytes	3	101	Ttr, Nusap1, Emid1	http://discovery.lifemapsc.com/in-vivo-development/neural-tube/cortical-sub-ventricular-zone/adult-oligodendrocyte-precursor-cells
0.618539	BIDiffExpSet	Appendix ; Glandular Cells	In vivo	PostNatal	Colon	39	2115	JAG1, TSC1, CTNNB1, DSG2, PSMD9, PTPN11, SUCLA2, GLP2R, BNIP3L, GTF2H1, KHDRBS3, CTCF, KPTN, ELAC2, IFT81, TEKT2, HUNK, SERTAD2, RASSF5, AVEN, TBC1D15, COQ8A, SLTM, MYOCD, RNF216, ARSA, DENND4C, THRAP3, NDUFAF1, HHIP, CAMKK2, DNAH7, SCARB2, DSG3, DPYSL2, RPS6, SLC25A24, EWSR1, UBQLN1	http://discovery.lifemapsc.com/gene-expression-signals/high-throughput/large-scale-dataset-human-protein-atlas-protein-expression-data/appendix-glandular-cells
0.617556	PDCell	Endoderm progenitor-like cells	In vitro	Prenatal-PostNatal	Uncategorized	3	114	TTR, ARHGAP24, EGFLAM	http://discovery.lifemapsc.com/stem-cell-differentiation/protocols/endoderm-differentiation-generation-and-expansion-of-endodermal-progenitor-cells?TCCellID=8eb3b1e6-fb99-4da5-bd73-47df4f1fd460
0.613651	Cell	Spermatid	In vivo	PostNatal	Gonad, Testis, Germ Cells, Male Gametocytes	1	106	Tekt2	http://discovery.lifemapsc.com/in-vivo-development/testis/seminiferous-tubules/spermatid
0.611763	TCCell	PureStem™ E15, Meso-prx/latp Progenitor	In vitro	Prenatal	Lateral Plate Mesoderm, Paraxial Mesoderm	3	106	GAP43, PNMA2, HECW2	http://discovery.lifemapsc.com/stem-cell-differentiation/in-vitro-cells/purestem-e15-meso-prx-latp-progenitor
0.610131	BIDiffExpSet	Vastus Lateralis	In vivo	PostNatal	Skeletal Muscle	7	157	CACNG1, PDLIM7, PPTC7, COQ8A, DHRS7C, MYL1, MAPK12	http://discovery.lifemapsc.com/gene-expression-signals/high-throughput/large-scale-dataset-barcode-u133-plus-2-0/vastus-lateralis
0.608791	BIDiffExpSet	Rectum ; Glandular Cells	In vivo	PostNatal	Colon	39	2283	JAG1, TSC1, CTNNB1, DSG2, PSMD9, PTPN11, SUCLA2, GLP2R, BNIP3L, GTF2H1, KHDRBS3, CTCF, KPTN, ELAC2, IFT81, TEKT2, MED4, HUNK, SERTAD2, AVEN, TBC1D15, COQ8A, SLTM, MYOCD, ARSA, DENND4C, THRAP3, NDUFAF1, HHIP, CAMKK2, DNAH7, SCARB2, DSG3, DPYSL2, RPS6, SLC25A24, UBC, EWSR1, UBQLN1	http://discovery.lifemapsc.com/gene-expression-signals/high-throughput/large-scale-dataset-human-protein-atlas-protein-expression-data/rectum-glandular-cells
0.608181	BIDiffExpSet	Colon ; Glandular Cells	In vivo	PostNatal	Colon	39	2269	JAG1, TSC1, CTNNB1, DSG2, PSMD9, PTPN11, SUCLA2, GLP2R, BNIP3L, GTF2H1, KHDRBS3, CTCF, KPTN, ELAC2, IFT81, TEKT2, MED4, HUNK, SERTAD2, GKAP1, AVEN, TBC1D15, COQ8A, SLTM, ARSA, DENND4C, THRAP3, NDUFAF1, HHIP, CAMKK2, DNAH7, SCARB2, C5AR2, DSG3, DPYSL2, RPS6, SLC25A24, EWSR1, UBQLN1	http://discovery.lifemapsc.com/gene-expression-signals/high-throughput/large-scale-dataset-human-protein-atlas-protein-expression-data/colon-glandular-cells
0.605821	PDCell	TGFbeta3+BMP7-induced chondrocytes	In vitro	Prenatal-PostNatal	Bone, Cartilage	3	100	DPT, CILP, COL8A2	http://discovery.lifemapsc.com/stem-cell-differentiation/in-vitro-cells/purestem-7pend24-ncr-fac-meso-prx-progenitor?TCCellID=fc6e2f68-5f63-41b6-bb7c-2275b188ae32
0.604713	BIDiffExpSet	SKIN	In vivo	PostNatal	Skin	4	116	P2RX7, ZNF541, CAPG, HECW2	http://discovery.lifemapsc.com/gene-expression-signals/high-throughput/large-scale-dataset-tiger/skin
0.603998	AnatCompartment	Renal Collecting Duct System	In vivo	Prenatal-PostNatal	Kidney	4	149	Ttr, Dsg2, Irf6, Perp	http://discovery.lifemapsc.com/in-vivo-development/kidney/renal-collecting-duct-system
0.601524	PDCell	HyStem+TGFbeta3+GDF5-induced 7PEND24 cells	In vitro	Prenatal-PostNatal	Bone	3	102	DPT, CILP, COL8A2	http://discovery.lifemapsc.com/stem-cell-differentiation/in-vitro-cells/purestem-7pend24-ncr-fac-meso-prx-progenitor?TCCellID=ae02806d-2305-457b-8099-61e7b8cebb70
0.594166	Cell	Mural Trophectoderm Cells	In vivo	Prenatal	Trophoblast	3	117	PERP, TMTC3, SEMA6A	http://discovery.lifemapsc.com/in-vivo-development/trophoblast/mural-trophectoderm/mural-trophectoderm-cells
0.593949	Cell	Extraembryonic Endoderm Cells	In vivo	Prenatal	Hypoblast, Yolk Sac	2	20	Ttr, Cer1	http://discovery.lifemapsc.com/in-vivo-development/hypoblast/extraembryonic-endoderm/extraembryonic-endoderm-cells
0.59381	Cell	Double Negative 2 Thymocytes	In vivo	Prenatal	Thymus, Blood	3	141	B4GALT6, NUSAP1, Prkca	http://discovery.lifemapsc.com/in-vivo-development/thymus/thymus/double-negative-2-thymocytes
0.590833	OrganSystem	Dermis	In vivo	Prenatal-PostNatal	Dermis	5	207	Cdh11, Rasl10a, Scara5, Kcnd3, Hhip	http://discovery.lifemapsc.com/in-vivo-development/dermis
0.59071	BIDiffExpSet	Small Intestine ; Glandular Cells	In vivo	PostNatal	Intestine	38	2269	JAG1, TSC1, CTNNB1, DSG2, PSMD9, PTPN11, SUCLA2, GLP2R, BNIP3L, GTF2H1, KHDRBS3, CTCF, KPTN, ELAC2, IFT81, MED4, HUNK, SERTAD2, GKAP1, AVEN, TBC1D15, COQ8A, SLTM, MYOCD, RNF216, ARSA, DENND4C, THRAP3, NDUFAF1, HHIP, CAMKK2, SCARB2, DSG3, DPYSL2, RPS6, SLC25A24, EWSR1, UBQLN1	http://discovery.lifemapsc.com/gene-expression-signals/high-throughput/large-scale-dataset-human-protein-atlas-protein-expression-data/small-intestine-glandular-cells
0.590506	PDCell	HyStem+TGFbeta3+GDF5-induced 7SMOO32 cells	In vitro	Prenatal-PostNatal	Bone, Cartilage	3	107	DPT, CILP, MAPK10	http://discovery.lifemapsc.com/stem-cell-differentiation/in-vitro-cells/purestem-7smoo32-ncr-fac-meso-progenitor?TCCellID=ae184170-fced-40a6-af40-be7695ed610f
0.590408	AnatCompartment	Zeugopod Long Bone	In vivo	Prenatal-PostNatal	Bone	4	163	Mapk8ip2, Myl1, Tmtc2, Hhip	http://discovery.lifemapsc.com/in-vivo-development/bone/zeugopod-long-bone
0.590081	AnatCompartment	Choroid Plexus	In vivo	Prenatal-PostNatal	Brain, Choroid Plexus	1	146	Ttr	http://discovery.lifemapsc.com/in-vivo-development/brain/choroid-plexus
0.587954	Cell	Extraembryonic Angioblasts	In vivo	Prenatal	Extraembryonic Mesoderm, Endothelium	5	213	Ttr, Cdh11, Dsg2, Perp, C5ar1	http://discovery.lifemapsc.com/in-vivo-development/extraembryonic-mesoderm/extraembryonic-capillary-plexus/extraembryonic-angioblasts
0.584514	Cell	Primitive Heart Tube Cells	In vivo	Prenatal	Heart, Myocardium	1	118	Myl1	http://discovery.lifemapsc.com/in-vivo-development/heart/primitive-heart-tube/primitive-heart-tube-cells
0.578647	Cell	Mature Retinal Pigmented Epithelium Cells	In vivo	Prenatal-PostNatal	Eye, Retinal Pigmented Epithelium (RPE), Epithelial Cells	1	119	Ttr	http://discovery.lifemapsc.com/in-vivo-development/eye/retinal-pigmented-epithelium/mature-retinal-pigmented-epithelium-cells
0.577925	Cell	Guard Dermal Papilla Cells	In vivo	Prenatal-PostNatal	Hair, Dermis	4	200	Dpt, Med22, Scara5, Hhip	http://discovery.lifemapsc.com/in-vivo-development/hair/dermal-papilla/guard-dermal-papilla-cells
0.576468	Cell	Zigzag Dermal Papilla Cells	In vivo	Prenatal-PostNatal	Hair, Dermis	4	201	Dpt, Med22, Scara5, Hhip	http://discovery.lifemapsc.com/in-vivo-development/hair/dermal-papilla/zigzag-dermal-papilla-cells
0.574363	AnatCompartment	Autopod	In vivo	Prenatal	Limb	4	204	Adgra3, Myl1, Tmtc2, Hhip	http://discovery.lifemapsc.com/in-vivo-development/limb/autopod
0.573994	BIDiffExpSet	Nose/nasal Cavity/epithelium/olfactory	In vivo	Prenatal	Nose	10	561	Syt1, Irf6, Mapk8ip2, Fam216a, Perp, Elmod3, Sowaha, Tmtc2, Hhip, Mapk12	http://discovery.lifemapsc.com/gene-expression-signals/high-throughput/large-scale-dataset-eurexpress/nose/nasal-cavity/epithelium/olfactory
0.573946	AnatCompartment	Hindgut	In vivo	Prenatal	Gut Tube	3	191	Syt1, Perp, Tmtc2	http://discovery.lifemapsc.com/in-vivo-development/gut-tube/hindgut
0.572328	BIDiffExpSet	Ganglion/cranial/vagus X	In vivo	Prenatal	Brain	5	334	B4galt6, Syt1, Mapk8ip2, Armh4, Tmtc2	http://discovery.lifemapsc.com/gene-expression-signals/high-throughput/large-scale-dataset-eurexpress/ganglion/cranial/vagus-x
0.571608	Cell	Double Positive Thymocytes	In vivo	Prenatal-PostNatal	Thymus, Blood	4	174	IDNK, NUSAP1, HHIP, RASSF6	http://discovery.lifemapsc.com/in-vivo-development/thymus/thymus/double-positive-thymocytes
0.571363	Cell	Duct Cells	In vivo	Prenatal-PostNatal	Pancreas, Epithelial Cells	3	146	Dpt, Ttpa, Gp2	http://discovery.lifemapsc.com/in-vivo-development/pancreas/pancreatic-ducts/duct-cells
0.570588	Cell	T Helper Cells	In vivo	Prenatal-PostNatal	Thymus, Blood	4	178	SCML4, STK17B, CCND2, PRKCA	http://discovery.lifemapsc.com/in-vivo-development/thymus/thymus/t-helper-cells
0.562939	Cell	Pre-Sertoli Cells	In vivo	Prenatal-PostNatal	Testis	4	224	Gm2a, P2rx4, Scarb2, Hecw2	http://discovery.lifemapsc.com/in-vivo-development/testis/testis-cord/pre-sertoli-cells
0.559339	Cell	Glycinergic Amacrine Cells	In vivo	Prenatal-PostNatal	Eye, Amacrine, Retina, Neurons	3	190	Slc24a2, Frem1, Plcxd3	http://discovery.lifemapsc.com/in-vivo-development/eye/inner-nuclear-layer/glycinergic-amacrine-cells
0.558329	Cell	Primary Hair Placode Cells	In vivo	Prenatal	Hair, Epithelial Cells	4	56	Jag1, Ctnnb1, Irf6, Perp	http://discovery.lifemapsc.com/in-vivo-development/hair/hair-follicle/primary-hair-placode-cells
0.555079	Cell	Atrioventricular Node Cells	In vivo	Prenatal	Heart, Myocardium	3	178	Dpt, Shroom1, Scara5	http://discovery.lifemapsc.com/in-vivo-development/heart/atrioventricular-node/atrioventricular-node-cells
0.554012	Cell	Granulosa Cells	In vivo	Prenatal-PostNatal	Ovary	3	189	Gm2a, Saa2, Gp2	http://discovery.lifemapsc.com/in-vivo-development/ovary/primary-follicle/granulosa-cells
0.548442	AnatCompartment	Mesencephalic Ventricular Zone	In vivo	Prenatal	Neural Tube	4	272	Jag1, Gm2a, P2rx4, Slc14a2	http://discovery.lifemapsc.com/in-vivo-development/neural-tube/mesencephalic-ventricular-zone
0.545353	BIDiffExpSet	Substantia Nigra	In vivo	PostNatal	Brain	2	144	Cdh11, Pard6a	http://discovery.lifemapsc.com/gene-expression-signals/high-throughput/large-scale-dataset-gensat/substantia-nigra
0.544501	Cell	Epiblast Cells	In vivo	Prenatal	Epiblast	3	212	Pnma2, Leap2, Abo	http://discovery.lifemapsc.com/in-vivo-development/epiblast/epiblast/epiblast-cells
0.540851	BIDiffExpSet	Pancreas ; Exocrine Glandular Cells	In vivo	PostNatal	Pancreas	33	1959	JAG1, TSC1, CTNNB1, DSG2, PSMD9, PTPN11, SUCLA2, GTF2H1, CTCF, KPTN, MED4, HUNK, SERTAD2, GKAP1, AVEN, TBC1D15, COQ8A, SLTM, MYOCD, ARSA, DENND4C, THRAP3, NDUFAF1, HHIP, CAMKK2, DNAH7, SCARB2, PRKCA, DPYSL2, RPS6, GP2, EWSR1, UBQLN1	http://discovery.lifemapsc.com/gene-expression-signals/high-throughput/large-scale-dataset-human-protein-atlas-protein-expression-data/pancreas-exocrine-glandular-cells
0.537556	BIDiffExpSet	Urinary Bladder ; Urothelial Cells	In vivo	PostNatal	Lower Urinary Tract	42	2196	JAG1, TSC1, CTNNB1, DSG2, PSMD9, PTPN11, SUCLA2, STBD1, BNIP3L, GTF2H1, KHDRBS3, CTCF, KPTN, ELAC2, IFT81, TEKT2, MED4, HUNK, SERTAD2, AVEN, TBC1D15, COQ8A, SLTM, MYOCD, RNF216, ARSA, DENND4C, THRAP3, NDUFAF1, HHIP, CAMKK2, CAPG, DNAH7, FSCN1, SCARB2, DSG3, DPYSL2, RPS6, SLC25A24, UBC, EWSR1, UBQLN1	http://discovery.lifemapsc.com/gene-expression-signals/high-throughput/large-scale-dataset-human-protein-atlas-protein-expression-data/urinary-bladder-urothelial-cells
0.536446	BIDiffExpSet	Limb/hindlimb	In vivo	Prenatal	Limb	19	1022	Cdh11, Ctnnb1, Sucla2, B4galt6, Cer1, Agpat2, Aff4, Actr10, Fgf6, Kremen1, Acadl, Ccnd2, Minpp1, Uqcrq, Fscn1, Aldh1a2, Sco2, Slc36a2, Chkb	http://discovery.lifemapsc.com/gene-expression-signals/high-throughput/large-scale-dataset-mgi/limb/hindlimb
0.525493	Cell	Adult Endothelial Cells	In vivo	PostNatal	Brain, Endothelium, Blood Brain Barrier, Brain Barriers	3	235	Irf6, Rasl10a, Sobp	http://discovery.lifemapsc.com/in-vivo-development/brain/blood-brain-barrier/adult-endothelial-cells
0.524491	Cell	Endothelial Cells	In vivo	Prenatal	Brain, Endothelium, Blood Brain Barrier, Brain Barriers	4	301	Slc3a2, Syt1, Slc22a8, Hecw2	http://discovery.lifemapsc.com/in-vivo-development/brain/blood-brain-barrier/endothelial-cells
0.51946	Cell	Mesenchymal Condensate Cells	In vivo	Prenatal	Limb, Bone, Cartilage	3	284	Myl1, Col8a2, Saa1	http://discovery.lifemapsc.com/in-vivo-development/limb/zeugopod/mesenchymal-condensate-cells
0.518349	Cell	Myoblasts	In vivo	Prenatal	Skeletal Muscle	3	273	Cacng5, Capg, Saa2	http://discovery.lifemapsc.com/in-vivo-development/skeletal-muscle/hyoid-arch-muscles/myoblasts
0.517362	BIDiffExpSet	Gallbladder ; Glandular Cells	In vivo	PostNatal	Gall Bladder	41	2359	JAG1, TSC1, CTNNB1, DSG2, PSMD9, PTPN11, XCL1, SUCLA2, BNIP3L, GTF2H1, KHDRBS3, CTCF, KPTN, ELAC2, IFT81, MED4, HUNK, SERTAD2, RASSF5, GKAP1, AVEN, TBC1D15, COQ8A, SLTM, MYOCD, RNF216, ARSA, DENND4C, THRAP3, NDUFAF1, HHIP, CAMKK2, DNAH7, SCARB2, PRKCA, DPYSL2, RPS6, SLC25A24, UBC, EWSR1, UBQLN1	http://discovery.lifemapsc.com/gene-expression-signals/high-throughput/large-scale-dataset-human-protein-atlas-protein-expression-data/gallbladder-glandular-cells
0.516794	Cell	Myoblasts	In vivo	Prenatal	Skeletal Muscle	3	276	Cacng5, Capg, Saa2	http://discovery.lifemapsc.com/in-vivo-development/skeletal-muscle/mandibular-arch-muscles/myoblasts
0.516115	BIDiffExpSet	Nasopharynx ; Respiratory Epithelial Cells	In vivo	PostNatal	Nose, Epithelial Cells	40	2154	JAG1, TSC1, CTNNB1, DSG2, PSMD9, PTPN11, SUCLA2, BNIP3L, GTF2H1, KHDRBS3, CTCF, KPTN, ELAC2, IFT81, TEKT2, MED4, HUNK, SERTAD2, RASSF5, GKAP1, AVEN, TBC1D15, COQ8A, SLTM, MYOCD, ARSA, DENND4C, THRAP3, NDUFAF1, HHIP, CAMKK2, DNAH7, FSCN1, SCARB2, C5AR2, DPYSL2, RPS6, SLC25A24, EWSR1, UBQLN1	http://discovery.lifemapsc.com/gene-expression-signals/high-throughput/large-scale-dataset-human-protein-atlas-protein-expression-data/nasopharynx-respiratory-epithelial-cells
0.515623	Cell	Spinous Keratinocytes	In vivo	Prenatal-PostNatal	Epidermis, Epithelial Cells	4	54	Jag1, Dsg2, Irf6, Dsg3	http://discovery.lifemapsc.com/in-vivo-development/epidermis/stratified-epidermis/spinous-keratinocytes
0.513581	Cell	Granular Keratinocytes	In vivo	Prenatal-PostNatal	Epidermis, Epithelial Cells	3	39	Jag1, Irf6, Prkca	http://discovery.lifemapsc.com/in-vivo-development/epidermis/stratified-epidermis/granular-keratinocytes
0.512536	BIDiffExpSet	Stomach 1 ; Glandular Cells	In vivo	PostNatal	Stomach	41	2323	JAG1, TSC1, CTNNB1, DSG2, PSMD9, PTPN11, SUCLA2, BNIP3L, GTF2H1, KHDRBS3, CTCF, KPTN, ELAC2, IFT81, TEKT2, MED4, HUNK, SERTAD2, RASSF5, GKAP1, AVEN, TBC1D15, COQ8A, SLTM, MYOCD, RNF216, ARSA, DENND4C, THRAP3, NDUFAF1, HHIP, DNAH7, SCARB2, DSG3, PRKCA, DPYSL2, RPS6, SLC25A24, UBC, EWSR1, UBQLN1	http://discovery.lifemapsc.com/gene-expression-signals/high-throughput/large-scale-dataset-human-protein-atlas-protein-expression-data/stomach-1-glandular-cells
0.512464	BIDiffExpSet	Bronchus ; Respiratory Epithelial Cells	In vivo	PostNatal	Lung, Epithelial Cells	40	2181	JAG1, TSC1, CTNNB1, DSG2, PSMD9, PTPN11, SUCLA2, BNIP3L, GTF2H1, KHDRBS3, CTCF, KPTN, ELAC2, IFT81, TEKT2, MED4, HUNK, SERTAD2, GKAP1, AVEN, TBC1D15, COQ8A, MYOCD, RNF216, ARSA, DENND4C, THRAP3, NDUFAF1, HHIP, CAMKK2, DNAH7, FSCN1, SCARB2, C5AR2, DPYSL2, RPS6, SLC25A24, UBC, EWSR1, UBQLN1	http://discovery.lifemapsc.com/gene-expression-signals/high-throughput/large-scale-dataset-human-protein-atlas-protein-expression-data/bronchus-respiratory-epithelial-cells
0.510045	Cell	S-shaped Body Cells	In vivo	Prenatal	Kidney	3	67	Jag1, Adgra3, Arhgap24	http://discovery.lifemapsc.com/in-vivo-development/kidney/s-shaped-body/s-shaped-body-cells
0.505989	BIDiffExpSet	Subicular Cortex	In vivo	PostNatal	Brain	3	234	Cdh11, Armh4, Plxnb2	http://discovery.lifemapsc.com/gene-expression-signals/high-throughput/large-scale-dataset-gensat/subicular-cortex
0.497546	BIDiffExpSet	Lateral Ventricle ; Glial Cells	In vivo	PostNatal	Brain, Glial Cells	26	1000	JAG1, TSC1, GAP43, PSMD9, PTPN11, BNIP3L, GTF2H1, KHDRBS3, CTCF, ELAC2, MED4, SERTAD2, RASSF5, TBC1D15, MYOCD, ARSA, SLC22A8, THRAP3, NDUFAF1, HHIP, CAMKK2, FSCN1, SCARB2, DPYSL2, EWSR1, UBQLN1	http://discovery.lifemapsc.com/gene-expression-signals/high-throughput/large-scale-dataset-human-protein-atlas-protein-expression-data/lateral-ventricle-glial-cells
0.493204	AnatCompartment	Thoracic Perivascular Adipose	In vivo	Prenatal-PostNatal	Adipose	6	126	Sucla2, Khdrbs3, Coq8a, Cpt1b, Acadl, Uqcrq	http://discovery.lifemapsc.com/in-vivo-development/adipose/thoracic-perivascular-adipose
0.490295	BIDiffExpSet	Soft Tissue 2 ; Fibroblasts	In vivo	PostNatal	Fibroblasts	24	979	HPD, PSMD9, GTF2H1, KHDRBS3, CTCF, KPTN, HUNK, SERTAD2, COQ8A, SLTM, MYOCD, RNF216, ARSA, THRAP3, HHIP, DNAH7, FSCN1, SCARB2, DPYSL2, RPS6, SLC25A24, UBC, EWSR1, UBQLN1	http://discovery.lifemapsc.com/gene-expression-signals/high-throughput/large-scale-dataset-human-protein-atlas-protein-expression-data/soft-tissue-2-fibroblasts
0.489618	TCCell	Adipose-derived stromal vascular fraction and adipocytes (HiQCell)	In vitro	PostNatal	Adipose	2	54	IL10, CXCL8	http://discovery.lifemapsc.com/stem-cell-differentiation/in-vitro-cells/adipose-homo-sapiens-adipose-derived-stromal-vascular-fraction-and-adipocytes-hiqcell-regeneus
0.486848	BIDiffExpSet	Tonsil ; Squamous Epithelial Cells	In vivo	PostNatal	Tonsil, Epithelial Cells	33	1837	TSC1, CTNNB1, PSMD9, PTPN11, SUCLA2, BNIP3L, GTF2H1, CTCF, SPINK5, ELAC2, MED4, SERTAD2, RASSF5, GKAP1, AVEN, TBC1D15, COQ8A, SLTM, MYOCD, RNF216, ARSA, DENND4C, THRAP3, NDUFAF1, CAMKK2, FSCN1, SCARB2, DSG3, DPYSL2, RPS6, UBC, EWSR1, UBQLN1	http://discovery.lifemapsc.com/gene-expression-signals/high-throughput/large-scale-dataset-human-protein-atlas-protein-expression-data/tonsil-squamous-epithelial-cells
0.484697	BIDiffExpSet	Human Mesenchymal Stem Cells (hMSC)-2	In vitro	PostNatal	Mesenchymal Stem Cells	4	95	CDH11, PNMA2, SERTAD4, HECW2	http://discovery.lifemapsc.com/gene-expression-signals/high-throughput/large-scale-dataset-cultured-cell-collection/human-mesenchymal-stem-cells-hmsc-2
0.484512	BIDiffExpSet	PERIPHERAL NERVOUS SYSTEM	In vivo	PostNatal	Peripheral Nervous System	3	92	GAP43, SYT1, ELP3	http://discovery.lifemapsc.com/gene-expression-signals/high-throughput/large-scale-dataset-tiger/peripheral-nervous-system
0.48019	BIDiffExpSet	Thyroid Gland ; Glandular Cells	In vivo	PostNatal	Thyroid	37	1996	TSC1, CTNNB1, DSG2, PSMD9, PTPN11, SUCLA2, BNIP3L, GTF2H1, CTCF, KPTN, ELAC2, IFT81, MED4, HUNK, SERTAD2, GKAP1, AVEN, TBC1D15, COQ8A, SLTM, MYOCD, RNF216, ARSA, DENND4C, THRAP3, NDUFAF1, HHIP, CAMKK2, CAPG, DNAH7, SCARB2, DPYSL2, RPS6, SLC25A24, UBC, EWSR1, UBQLN1	http://discovery.lifemapsc.com/gene-expression-signals/high-throughput/large-scale-dataset-human-protein-atlas-protein-expression-data/thyroid-gland-glandular-cells
0.477613	BIDiffExpSet	Epididymis ; Glandular Cells	In vivo	PostNatal	Testis	37	2056	JAG1, TSC1, CTNNB1, DSG2, SLC3A2, PSMD9, PTPN11, SUCLA2, BNIP3L, GTF2H1, KHDRBS3, CTCF, KPTN, ELAC2, IFT81, MED4, HUNK, SERTAD2, RASSF5, GKAP1, AVEN, TBC1D15, COQ8A, SLTM, MYOCD, ARSA, DENND4C, THRAP3, HHIP, CAMKK2, DNAH7, SCARB2, DPYSL2, RPS6, UBC, EWSR1, UBQLN1	http://discovery.lifemapsc.com/gene-expression-signals/high-throughput/large-scale-dataset-human-protein-atlas-protein-expression-data/epididymis-glandular-cells
0.476532	BIDiffExpSet	Prostate ; Glandular Cells	In vivo	PostNatal	Prostate	36	1800	JAG1, TSC1, CTNNB1, DSG2, PSMD9, PTPN11, SUCLA2, BNIP3L, GTF2H1, KHDRBS3, CTCF, KPTN, ELAC2, IFT81, TEKT2, MED4, HUNK, SERTAD2, GKAP1, AVEN, TBC1D15, COQ8A, SLTM, MYOCD, ARSA, DENND4C, THRAP3, NDUFAF1, HHIP, CAMKK2, SCARB2, DPYSL2, RPS6, UBC, EWSR1, UBQLN1	http://discovery.lifemapsc.com/gene-expression-signals/high-throughput/large-scale-dataset-human-protein-atlas-protein-expression-data/prostate-glandular-cells
0.476097	BIDiffExpSet	Breast ; Glandular Cells	In vivo	PostNatal	Breast	36	1872	JAG1, TSC1, CTNNB1, DSG2, PSMD9, PTPN11, SUCLA2, BNIP3L, GTF2H1, KHDRBS3, CTCF, KPTN, ELAC2, IFT81, TEKT2, MED4, HUNK, SERTAD2, GKAP1, AVEN, TBC1D15, COQ8A, SLTM, MYOCD, ARSA, THRAP3, NDUFAF1, HHIP, CAMKK2, FSCN1, SCARB2, DPYSL2, RPS6, UBC, EWSR1, UBQLN1	http://discovery.lifemapsc.com/gene-expression-signals/high-throughput/large-scale-dataset-human-protein-atlas-protein-expression-data/breast-glandular-cells
0.473597	AnatCompartment	Stylopod	In vivo	Prenatal	Limb	2	61	Adgra3, Tmtc2	http://discovery.lifemapsc.com/in-vivo-development/limb/stylopod
0.473551	BIDiffExpSet	Lung ; Macrophages	In vivo	PostNatal	Lung, Blood	36	1827	TSC1, CTNNB1, DSG2, PSMD9, PTPN11, XCL1, SUCLA2, BNIP3L, GTF2H1, KPTN, ELAC2, IFT81, MED4, HUNK, SERTAD2, RASSF5, AVEN, TBC1D15, COQ8A, SLTM, MYOCD, RNF216, ARSA, DENND4C, THRAP3, NDUFAF1, HHIP, CAMKK2, CAPG, DNAH7, SCARB2, DPYSL2, RPS6, SLC25A24, EWSR1, UBQLN1	http://discovery.lifemapsc.com/gene-expression-signals/high-throughput/large-scale-dataset-human-protein-atlas-protein-expression-data/lung-macrophages
0.468987	BIDiffExpSet	Adrenal Gland ; Glandular Cells	In vivo	PostNatal	Adrenal Gland	37	2125	JAG1, TSC1, CTNNB1, DSG2, PSMD9, SUCLA2, BNIP3L, GTF2H1, KHDRBS3, CTCF, KPTN, ELAC2, TEKT2, MED4, HUNK, SERTAD2, GKAP1, AVEN, TBC1D15, COQ8A, SLTM, MYOCD, RNF216, ARSA, DENND4C, THRAP3, NDUFAF1, HHIP, CAMKK2, SCARB2, PRKCA, DPYSL2, RPS6, SLC25A24, UBC, EWSR1, UBQLN1	http://discovery.lifemapsc.com/gene-expression-signals/high-throughput/large-scale-dataset-human-protein-atlas-protein-expression-data/adrenal-gland-glandular-cells
0.468864	Cell	Intervertebral Disc Annulus Fibrosus Cells	In vivo	Prenatal-PostNatal	Cartilage	3	55	Dpt, Hhip, Arhgap24	http://discovery.lifemapsc.com/in-vivo-development/cartilage/annulus-fibrosus/intervertebral-disc-annulus-fibrosus-cells
0.467939	BIDiffExpSet	Human Pulmonary Fibroblasts (HPF)	In vitro	PostNatal	Lung, Fibroblasts	3	100	LIFR, NUSAP1, EGFLAM	http://discovery.lifemapsc.com/gene-expression-signals/high-throughput/large-scale-dataset-cultured-cell-collection/human-pulmonary-fibroblasts-hpf
0.467805	BIDiffExpSet	Limb/forelimb	In vivo	Prenatal	Limb	14	951	Cdh11, Ctnnb1, Sucla2, B4galt6, Cer1, Aff4, Actr10, Fgf6, Kremen1, Acadl, Ccnd2, Uqcrq, Aldh1a2, Chkb	http://discovery.lifemapsc.com/gene-expression-signals/high-throughput/large-scale-dataset-mgi/limb/forelimb
0.467269	TCCell	Wharton's jelly-derived stem cells	In vitro	Prenatal	Umbilical Cord	4	99	JAG1, PNMA2, HHIP, CXCL8	http://discovery.lifemapsc.com/stem-cell-differentiation/in-vitro-cells/umbilical-cord-homo-sapiens-whartons-jelly-derived-stem-cells-national-university-of-singapore
0.466452	BIDiffExpSet	Cerebral Cortex ; Glial Cells	In vivo	PostNatal	Brain, Glial Cells	24	1093	JAG1, TSC1, GAP43, PTPN11, BNIP3L, GTF2H1, CTCF, KPTN, SERTAD2, GKAP1, TBC1D15, SLTM, MYOCD, ARSA, SLC22A8, THRAP3, HHIP, CAMKK2, FSCN1, SCARB2, DPYSL2, RPS6, EWSR1, UBQLN1	http://discovery.lifemapsc.com/gene-expression-signals/high-throughput/large-scale-dataset-human-protein-atlas-protein-expression-data/cerebral-cortex-glial-cells
0.46547	BIDiffExpSet	Placenta ; Trophoblastic Cells	In vivo	PostNatal	Placenta	37	2132	TSC1, CTNNB1, DSG2, SLC3A2, PSMD9, PTPN11, SUCLA2, STBD1, BNIP3L, GTF2H1, CTCF, KPTN, ELAC2, IFT81, MED4, HUNK, SERTAD2, GKAP1, AVEN, TBC1D15, COQ8A, SLTM, MYOCD, RNF216, ARSA, DENND4C, THRAP3, NDUFAF1, HHIP, CAMKK2, SCARB2, DSG3, DPYSL2, RPS6, UBC, EWSR1, UBQLN1	http://discovery.lifemapsc.com/gene-expression-signals/high-throughput/large-scale-dataset-human-protein-atlas-protein-expression-data/placenta-trophoblastic-cells
0.464555	BIDiffExpSet	Human Chorionic Mesenchymal Stromal Cells (HCMSC)	In vitro	PostNatal	Chorion	3	96	CILP, COL8A2, SAA1	http://discovery.lifemapsc.com/gene-expression-signals/high-throughput/large-scale-dataset-cultured-cell-collection/human-chorionic-mesenchymal-stromal-cells-hcmsc
0.464437	BIDiffExpSet	Human Amniotic Mesenchymal Stromal Cells (HAmMSC)	In vitro	PostNatal	Amnion	3	97	CILP, COL8A2, SAA1	http://discovery.lifemapsc.com/gene-expression-signals/high-throughput/large-scale-dataset-cultured-cell-collection/human-amniotic-mesenchymal-stromal-cells-hammsc
0.463733	BIDiffExpSet	Coronary Artery Smooth Muscle Cells (CASMC)	In vitro	PostNatal	Heart, Smooth Muscle	3	99	PNMA2, SERTAD4, MAPK10	http://discovery.lifemapsc.com/gene-expression-signals/high-throughput/large-scale-dataset-cultured-cell-collection/coronary-artery-smooth-muscle-cells-casmc
0.463248	BIDiffExpSet	Tonsil ; Non-germinal Center Cells	In vivo	PostNatal	Tonsil	31	1643	TSC1, PSMD9, PTPN11, XCL1, SUCLA2, BNIP3L, GTF2H1, KHDRBS3, CTCF, KPTN, MED4, SERTAD2, RASSF5, AVEN, TBC1D15, COQ8A, SLTM, MYOCD, RNF216, ARSA, DENND4C, THRAP3, NDUFAF1, HHIP, CAMKK2, CAPG, SCARB2, DPYSL2, RPS6, EWSR1, UBQLN1	http://discovery.lifemapsc.com/gene-expression-signals/high-throughput/large-scale-dataset-human-protein-atlas-protein-expression-data/tonsil-non-germinal-center-cells
0.460315	BIDiffExpSet	Small Intestine	In vivo	PostNatal	Intestine	3	97	DPT, GBA3, SLC25A24	http://discovery.lifemapsc.com/gene-expression-signals/high-throughput/large-scale-dataset-gnf-biogps/small-intestine
0.460204	BIDiffExpSet	Human Small Airway Epithelial Cells (HSAEpiC)	In vitro	PostNatal	Lung, Epithelial Cells	3	99	IRF6, PERP, DSG3	http://discovery.lifemapsc.com/gene-expression-signals/high-throughput/large-scale-dataset-cultured-cell-collection/human-small-airway-epithelial-cells-hsaepic
0.459871	BIDiffExpSet	Human Skeletal Muscle Satellite Cells (HSkMSC)	In vitro	PostNatal	Skeletal Muscle	3	99	SERTAD4, MYL1, SOBP	http://discovery.lifemapsc.com/gene-expression-signals/high-throughput/large-scale-dataset-cultured-cell-collection/human-skeletal-muscle-satellite-cells-hskmsc
0.459382	BIDiffExpSet	Mouth	In vivo	PostNatal	Oral Cavity	4	158	DDX19A, KREMEN1, RETSAT, DSG3	http://discovery.lifemapsc.com/gene-expression-signals/high-throughput/large-scale-dataset-homer/mouth
0.458125	BIDiffExpSet	Human Bronchial Epithelial Cells (HBEpiC)	In vitro	PostNatal	Lung, Epithelial Cells	3	100	IRF6, PERP, DSG3	http://discovery.lifemapsc.com/gene-expression-signals/high-throughput/large-scale-dataset-cultured-cell-collection/human-bronchial-epithelial-cells-hbepic
0.456001	BIDiffExpSet	Human EpiDermal Keratinocytes (HEK)	In vitro	PostNatal	Epidermis	3	98	IRF6, DSG3, SAA1	http://discovery.lifemapsc.com/gene-expression-signals/high-throughput/large-scale-dataset-cultured-cell-collection/human-epidermal-keratinocytes-hek
0.455397	OrganSystem	Larynx	In vivo	Prenatal-PostNatal	Larynx	7	550	CDH11, Ctnnb1, SLC24A2, Kremen1, Ccnd2, DSG3, Aldh1a2	http://discovery.lifemapsc.com/in-vivo-development/larynx
0.453434	BIDiffExpSet	Fetal Neuronal Stem Cells (NSC)	In vitro	Prenatal	Brain	3	99	GAP43, PNMA2, SEMA6A	http://discovery.lifemapsc.com/gene-expression-signals/high-throughput/large-scale-dataset-cultured-cell-collection/fetal-neuronal-stem-cells-nsc
0.453132	BIDiffExpSet	Human EpiDermal Keratinocytes-adult (HEK-a)	In vitro	PostNatal	Epidermis	3	99	IRF6, PERP, DSG3	http://discovery.lifemapsc.com/gene-expression-signals/high-throughput/large-scale-dataset-cultured-cell-collection/human-epidermal-keratinocytes-adult-hek-a
0.451154	BIDiffExpSet	Sensory Organ/nose	In vivo	Prenatal	Nose	12	694	Ctnnb1, Sucla2, Bnip3l, Atp6v0d1, Syt1, Mapk8ip2, Aff4, Frem1, Acadl, Plxnb2, Aldh1a2, Dpysl2	http://discovery.lifemapsc.com/gene-expression-signals/high-throughput/large-scale-dataset-mgi/sensory-organ/nose
0.450378	BIDiffExpSet	Forebrain/telencephalon/olfactory Lobe/olfactory Cortex	In vivo	Prenatal	Brain	16	854	Cdh11, Ctnnb1, Sucla2, Atp6v0d1, B4galt6, Cer1, Syt1, Mapk8ip2, Aff4, Actr10, Acadl, Ccnd2, Uqcrq, Plxnb2, Dpysl2, Chkb	http://discovery.lifemapsc.com/gene-expression-signals/high-throughput/large-scale-dataset-mgi/forebrain/telencephalon/olfactory-lobe/olfactory-cortex
0.44906	BIDiffExpSet	Uterus 1 ; Glandular Cells	In vivo	PostNatal	Uterus	34	1867	JAG1, TSC1, CTNNB1, DSG2, PSMD9, PTPN11, SUCLA2, BNIP3L, GTF2H1, KHDRBS3, CTCF, KPTN, ELAC2, MED4, SERTAD2, GKAP1, TBC1D15, COQ8A, SLTM, MYOCD, RNF216, ARSA, DENND4C, THRAP3, NDUFAF1, HHIP, CAMKK2, SCARB2, DSG3, RPS6, SLC25A24, UBC, EWSR1, UBQLN1	http://discovery.lifemapsc.com/gene-expression-signals/high-throughput/large-scale-dataset-human-protein-atlas-protein-expression-data/uterus-1-glandular-cells
0.446081	OrganSystem	Blood	In vivo	Prenatal-PostNatal	Blood	8	544	BNIP3L, DOK3, TBC1D15, ARID4A, C5AR1, CXCL8, DOCK8, CARMIL2	http://discovery.lifemapsc.com/in-vivo-development/blood
0.444613	Cell	Basal Cells	In vivo	Prenatal-PostNatal	Lung, Epithelial Cells	3	105	CCND2, FSCN1, DSG3	http://discovery.lifemapsc.com/in-vivo-development/lung/respiratory-bronchioles/basal-cells
0.444592	BIDiffExpSet	Deltoid Muscle	In vivo	PostNatal	Skeletal Muscle	4	171	CACNG1, DHRS7C, MYL1, MAPK12	http://discovery.lifemapsc.com/gene-expression-signals/high-throughput/large-scale-dataset-barcode-u133-plus-2-0/deltoid-muscle
0.443863	BIDiffExpSet	Motor Neurons	In vivo	PostNatal	Spinal Cord, Motor Neurons	4	156	Napa, Cog4, Tph2, Sema6a	http://discovery.lifemapsc.com/gene-expression-signals/high-throughput/large-scale-dataset-barcode-430-2-0/motor-neurons
0.44274	PDCell	Trophoblast-like cells	In vitro	Prenatal-PostNatal	Trophoblast	3	104	CDH11, FREM1, EGFLAM	http://discovery.lifemapsc.com/stem-cell-differentiation/protocols/early-embryonic-tissues-trophoblast-differentiation-generation-of-trophoblast-cells-from-human-embryonic-stem-cells?TCCellID=74481215-0f2a-4414-bb48-8123d06d9540
0.441419	AnatCompartment	Stem Bronchi	In vivo	Prenatal-PostNatal	Lung	5	237	Cdh11, Ctnnb1, Aff4, Kremen1, Ccnd2	http://discovery.lifemapsc.com/in-vivo-development/lung/stem-bronchi
0.435609	Cell	Notochord Cells	In vivo	Prenatal	Primitive Streak, Cartilage	2	62	Jag1, Cer1	http://discovery.lifemapsc.com/in-vivo-development/primitive-streak/notochord/notochord-cells
0.433535	AnatCompartment	Limb Bud	In vivo	Prenatal	Limb	3	132	Jag1, Ddx46, Fscn1	http://discovery.lifemapsc.com/in-vivo-development/limb/limb-bud
0.431224	BIDiffExpSet	Human Schwann Cells (HSC)	In vitro	PostNatal	Peripheral Nervous System, Schwann Cells	4	172	GGH, SERTAD4, HHIP, EGFLAM	http://discovery.lifemapsc.com/gene-expression-signals/high-throughput/large-scale-dataset-cultured-cell-collection/human-schwann-cells-hsc
0.430927	AnatCompartment	Zeugopod	In vivo	Prenatal	Limb	2	93	Adgra3, Myl1	http://discovery.lifemapsc.com/in-vivo-development/limb/zeugopod
0.428848	BIDiffExpSet	Globus Pallidus	In vivo	PostNatal	Brain	3	100	GAP43, SYT1, PNMA2	http://discovery.lifemapsc.com/gene-expression-signals/high-throughput/large-scale-dataset-gnf-biogps/globus-pallidus
0.428658	BIDiffExpSet	Esophagus ; Squamous Epithelial Cells	In vivo	PostNatal	Esophagus, Epithelial Cells	32	1768	TSC1, CTNNB1, SLC3A2, PSMD9, PTPN11, SUCLA2, BNIP3L, GTF2H1, CTCF, SPINK5, KPTN, ELAC2, MED4, HUNK, SERTAD2, GKAP1, AVEN, TBC1D15, COQ8A, SLTM, MYOCD, THRAP3, NDUFAF1, HHIP, CAMKK2, DNAH7, FSCN1, DSG3, RPS6, UBC, EWSR1, UBQLN1	http://discovery.lifemapsc.com/gene-expression-signals/high-throughput/large-scale-dataset-human-protein-atlas-protein-expression-data/esophagus-squamous-epithelial-cells
0.428522	AnatCompartment	Primitive Spinal Cord	In vivo	Prenatal	Neural Tube	5	206	JAG1, Unc13b, Ccnd2, Fscn1, Dpysl2	http://discovery.lifemapsc.com/in-vivo-development/neural-tube/primitive-spinal-cord
0.42747	Cell	Lens Vesicle Cells	In vivo	Prenatal	Eye, Lens	3	105	Jag1, Sowaha, Dock5	http://discovery.lifemapsc.com/in-vivo-development/eye/lens-vesicle/lens-vesicle-cells
0.427206	BIDiffExpSet	Parietal Lobe	In vivo	PostNatal	Brain	3	100	GAP43, SYT1, PNMA2	http://discovery.lifemapsc.com/gene-expression-signals/high-throughput/large-scale-dataset-gnf-biogps/parietal-lobe
0.424506	OrganSystem	Bone	In vivo	Prenatal-PostNatal	Bone	3	137	P2RX7, CILP, COL8A2	http://discovery.lifemapsc.com/in-vivo-development/bone
0.424048	BIDiffExpSet	Occipital Lobe	In vivo	PostNatal	Brain	3	100	GAP43, SYT1, PNMA2	http://discovery.lifemapsc.com/gene-expression-signals/high-throughput/large-scale-dataset-gnf-biogps/occipital-lobe
0.423929	BIDiffExpSet	Salivary Gland ; Glandular Cells	In vivo	PostNatal	Oral Cavity	32	1765	TSC1, CTNNB1, DSG2, PSMD9, PTPN11, SUCLA2, BNIP3L, GTF2H1, KHDRBS3, CTCF, KPTN, MED4, HUNK, SERTAD2, AVEN, TBC1D15, COQ8A, SLTM, MYOCD, ARSA, DENND4C, THRAP3, NDUFAF1, HHIP, CAMKK2, SCARB2, DSG3, DPYSL2, RPS6, UBC, EWSR1, UBQLN1	http://discovery.lifemapsc.com/gene-expression-signals/high-throughput/large-scale-dataset-human-protein-atlas-protein-expression-data/salivary-gland-glandular-cells
0.423664	BIDiffExpSet	Temporal Lobe	In vivo	PostNatal	Brain	3	100	GAP43, SYT1, PNMA2	http://discovery.lifemapsc.com/gene-expression-signals/high-throughput/large-scale-dataset-gnf-biogps/temporal-lobe
0.422238	AnatCompartment	Proximal Tubule	In vivo	Prenatal-PostNatal	Kidney	3	98	Jag1, Ttr, Slc22a6	http://discovery.lifemapsc.com/in-vivo-development/kidney/proximal-tubule
0.420255	Cell	T-Cytotoxic Cells	In vivo	Prenatal-PostNatal	Thymus, Blood	3	109	XCL1, STK17B, CCND2	http://discovery.lifemapsc.com/in-vivo-development/thymus/thymus/t-cytotoxic-cells
0.420014	Cell	Basal Cells	In vivo	Prenatal-PostNatal	Lung, Epithelial Cells	2	102	Fscn1, Kcnh1	http://discovery.lifemapsc.com/in-vivo-development/lung/trachea/basal-cells
0.419452	BIDiffExpSet	Tonsil ; Germinal Center Cells	In vivo	PostNatal	Tonsil	27	1557	TSC1, PSMD9, PTPN11, SUCLA2, BNIP3L, GTF2H1, KHDRBS3, CTCF, ELAC2, MED4, SERTAD2, GKAP1, TBC1D15, COQ8A, SLTM, MYOCD, DENND4C, THRAP3, NDUFAF1, HHIP, CAMKK2, CAPG, SCARB2, DPYSL2, RPS6, EWSR1, UBQLN1	http://discovery.lifemapsc.com/gene-expression-signals/high-throughput/large-scale-dataset-human-protein-atlas-protein-expression-data/tonsil-germinal-center-cells
0.419239	BIDiffExpSet	Subthalamic Nucleus	In vivo	PostNatal	Brain	3	100	GAP43, SYT1, PNMA2	http://discovery.lifemapsc.com/gene-expression-signals/high-throughput/large-scale-dataset-gnf-biogps/subthalamic-nucleus
0.419239	BIDiffExpSet	Prefrontal Cortex	In vivo	PostNatal	Brain	3	100	GAP43, SYT1, PNMA2	http://discovery.lifemapsc.com/gene-expression-signals/high-throughput/large-scale-dataset-gnf-biogps/prefrontal-cortex
0.418966	BIDiffExpSet	Oral Mucosa ; Squamous Epithelial Cells	In vivo	PostNatal	Oral Cavity, Epithelial Cells	31	1671	TSC1, CTNNB1, PSMD9, PTPN11, SUCLA2, BNIP3L, GTF2H1, CTCF, SPINK5, KPTN, ELAC2, MED4, HUNK, SERTAD2, AVEN, TBC1D15, COQ8A, SLTM, MYOCD, THRAP3, NDUFAF1, HHIP, CAMKK2, FSCN1, SCARB2, DSG3, DPYSL2, RPS6, UBC, EWSR1, UBQLN1	http://discovery.lifemapsc.com/gene-expression-signals/high-throughput/large-scale-dataset-human-protein-atlas-protein-expression-data/oral-mucosa-squamous-epithelial-cells
0.418597	Cell	Fetal Matrix Cells	In vivo	Prenatal-PostNatal	Hair, Epithelial Cells	3	120	Jag1, B4galt6, Stk17b	http://discovery.lifemapsc.com/in-vivo-development/hair/hair-follicle/fetal-matrix-cells
0.417486	BIDiffExpSet	Cingulate Cortex	In vivo	PostNatal	Brain	3	100	GAP43, SYT1, PNMA2	http://discovery.lifemapsc.com/gene-expression-signals/high-throughput/large-scale-dataset-gnf-biogps/cingulate-cortex
0.4166	AnatCompartment	Meckel's Cartilage	In vivo	Prenatal	Cartilage	2	108	Mapk8ip2, Slc36a2	http://discovery.lifemapsc.com/in-vivo-development/cartilage/meckels-cartilage
0.416417	TCCell	hIPS1	In vitro	Prenatal	Inner Cell Mass	3	109	DSG2, FREM1, SEMA6A	http://discovery.lifemapsc.com/stem-cell-differentiation/in-vitro-cells/inner-cell-mass-homo-sapiens-hips1-university-of-california-los-angeles
0.416346	Cell	pre Conventional Dendritic Cells	In vivo	Prenatal-PostNatal	Blood	2	102	Lifr, Arid4a	http://discovery.lifemapsc.com/in-vivo-development/blood/peripheral-blood/pre-conventional-dendritic-cells
0.415255	PDCell	Neural rosettes	In vitro	Prenatal	Uncategorized	2	103	Syt1, Mapk10	http://discovery.lifemapsc.com/stem-cell-differentiation/protocols/brain-neural-ectoderm-oligodendrocytes-spinal-cord-differentiation-generation-of-oligodendrocytes-from-epiblast-stem-cells?TCCellID=4ec98b80-c04a-48a0-a970-78f0dd06d6d4
0.412938	BIDiffExpSet	Blood Vessel	In vivo	PostNatal	Endothelium	6	304	CAMLG, GAP43, KHDRBS3, HHIP, GBA3, SPINK6	http://discovery.lifemapsc.com/gene-expression-signals/high-throughput/large-scale-dataset-homer/blood-vessel
0.412176	Cell	Cardiac Crescent Cells	In vivo	Prenatal	Heart, Myocardium	2	101	Ttr, Shank3	http://discovery.lifemapsc.com/in-vivo-development/heart/cardiac-crescent/cardiac-crescent-cells
0.412097	TCCell	PureStem™ SM30, NCr-fac & Meso-latp Progenitor	In vitro	Prenatal	Lateral Plate Mesoderm, Neural Crest	2	102	SYT1, PNMA2	http://discovery.lifemapsc.com/stem-cell-differentiation/in-vitro-cells/purestem-sm30-ncr-fac-meso-latp-progenitor
0.411535	TCCell	Placenta-derived mesenchymal stem cells (family)	In vitro	PostNatal	Placenta, Mesenchymal Stem Cells	3	141	HUNK, SERTAD4, CXCL8	http://discovery.lifemapsc.com/stem-cell-differentiation/in-vitro-cells/mesenchymal-stem-cells-placenta-homo-sapiens-placenta-derived-mesenchymal-stem-cells-family
0.410618	TCCell	hIPS2	In vitro	Prenatal	Inner Cell Mass	3	108	DSG2, FREM1, SEMA6A	http://discovery.lifemapsc.com/stem-cell-differentiation/in-vitro-cells/inner-cell-mass-homo-sapiens-hips2-university-of-california-los-angeles
0.410541	PDCell	Neuron-like cells	In vitro	Prenatal-PostNatal	Neurons	2	103	Syt1, Mapk8ip2	http://discovery.lifemapsc.com/stem-cell-differentiation/in-vitro-cells/fibroblasts-mus-musculus-tau-gfp-genetically-modified-tail-tip-fibroblasts-stanford-university?TCCellID=71c5ecf6-8a42-49b4-b330-1f53f33b019f
0.410222	Cell	Ureteric Bud Tip Cells	In vivo	Prenatal	Kidney	3	149	Dsg2, Irf6, Plcxd3	http://discovery.lifemapsc.com/in-vivo-development/kidney/ureteric-bud/ureteric-bud-tip-cells
0.408951	Cell	Juxtaglomerular Cells	In vivo	Prenatal-PostNatal	Kidney, Smooth Muscle	2	109	Syt1, Rgs14	http://discovery.lifemapsc.com/in-vivo-development/kidney/afferent-arteriole/juxtaglomerular-cells
0.407483	BIDiffExpSet	Cervix, Uterine ; Squamous Epithelial Cells	In vivo	PostNatal	Uterus, Epithelial Cells	29	1362	TSC1, CTNNB1, SLC3A2, PSMD9, PTPN11, SUCLA2, BNIP3L, GTF2H1, CTCF, SPINK5, KPTN, ELAC2, MED4, HUNK, SERTAD2, AVEN, TBC1D15, SLTM, MYOCD, THRAP3, NDUFAF1, HHIP, CAMKK2, SCARB2, DSG3, RPS6, UBC, EWSR1, UBQLN1	http://discovery.lifemapsc.com/gene-expression-signals/high-throughput/large-scale-dataset-human-protein-atlas-protein-expression-data/cervix-uterine-squamous-epithelial-cells
0.407315	BIDiffExpSet	Postcentral Gyrus	In vivo	PostNatal	Brain	5	99	B4GALT6, SLC24A2, RUSC2, CAMKK2, SCAMP1	http://discovery.lifemapsc.com/gene-expression-signals/high-throughput/large-scale-dataset-barcode-u133-plus-2-0/postcentral-gyrus
0.406828	BIDiffExpSet	Adipose Tissue	In vivo	PostNatal	Adipose	3	52	AGPAT2, ELMOD3, ACSM5	http://discovery.lifemapsc.com/gene-expression-signals/high-throughput/large-scale-dataset-barcode-u133-plus-2-0/adipose-tissue
0.406723	AnatCompartment	Stylopod Long Bone	In vivo	Prenatal-PostNatal	Bone	3	153	Mapk8ip2, Slc34a1, Hhip	http://discovery.lifemapsc.com/in-vivo-development/bone/stylopod-long-bone
0.404017	Cell	Conventional Dendritic Cells I	In vivo	Prenatal-PostNatal	Spleen, Blood	2	101	Dbn1, Pdlim7	http://discovery.lifemapsc.com/in-vivo-development/spleen/spleen/conventional-dendritic-cells-i
0.402788	Cell	Dental Placode Cells	In vivo	Prenatal	Tooth, Epithelial Cells	3	164	Dsg2, Irf6, Capg	http://discovery.lifemapsc.com/in-vivo-development/tooth/dental-placode/dental-placode-cells
0.401735	BIDiffExpSet	Heart Muscle ; Myocytes	In vivo	PostNatal	Heart	30	1538	JAG1, TSC1, CTNNB1, DSG2, PSMD9, SUCLA2, STBD1, BNIP3L, GTF2H1, KHDRBS3, CTCF, KPTN, MED4, HUNK, SERTAD2, RASSF5, AVEN, TBC1D15, COQ8A, SLTM, MYOCD, ARSA, THRAP3, NDUFAF1, DNAH7, SCARB2, DSG3, UBC, EWSR1, UBQLN1	http://discovery.lifemapsc.com/gene-expression-signals/high-throughput/large-scale-dataset-human-protein-atlas-protein-expression-data/heart-muscle-myocytes
0.401342	PDCell	HyStem+BMP4-induced SK11 cells	In vitro	Prenatal-PostNatal	Bone, Cartilage	2	105	COL8A2, MAPK10	http://discovery.lifemapsc.com/stem-cell-differentiation/in-vitro-cells/purestem-sk11-ncr-fac-meso-prx-progenitor?TCCellID=8bfdf408-a8fc-46f0-8db6-3372ecfbf224
0.400051	PDCell	Endothelial-like cells	In vitro	Prenatal-PostNatal	Endothelium	2	109	CXCL8, MAPK11	http://discovery.lifemapsc.com/stem-cell-differentiation/protocols/endothelium-differentiation-derivation-and-purification-of-endothelial-precursor-cells-following-tgf-beta-inhibition?TCCellID=1d56ffc5-4325-43a8-8882-5638281a08aa
0.399814	Cell	Chondrocytes	In vivo	Prenatal-PostNatal	Bone, Cartilage	3	134	Ctnnb1, Perp, Dock8	http://discovery.lifemapsc.com/in-vivo-development/bone/zeugopod-epiphyseal-end/chondrocytes
0.398976	AnatCompartment	Endochondral Facial Bones	In vivo	Prenatal	Bone	2	130	Mapk8ip2, Slc34a1	http://discovery.lifemapsc.com/in-vivo-development/bone/endochondral-facial-bones
0.397694	Cell	Ureteric Bud Cells	In vivo	Prenatal	Kidney	4	230	Cdh11, Dsg2, Irf6, Plcxd3	http://discovery.lifemapsc.com/in-vivo-development/kidney/ureteric-bud/ureteric-bud-cells
0.397677	PDCell	HyStem+TGFbeta3+GDF5-induced MEL2 cells	In vitro	Prenatal-PostNatal	Bone, Cartilage	2	107	DPT, ARHGAP44	http://discovery.lifemapsc.com/stem-cell-differentiation/in-vitro-cells/purestem-mel2-ncr-fac-progenitor?TCCellID=999cfe92-93b0-456c-8a07-facfe44181e2
0.397372	PDCell	HyStem+BMP4-induced 4D20.8 cells	In vitro	Prenatal-PostNatal	Bone, Cartilage	2	100	DPT, ARHGAP44	http://discovery.lifemapsc.com/stem-cell-differentiation/in-vitro-cells/purestem-4d20-8-ncr-fac-progenitor?TCCellID=0c3214e9-0988-4c8d-9baa-6ddf29b38566
0.397005	BIDiffExpSet	Skin 1 ; Keratinocytes	In vivo	PostNatal	Skin	29	1528	JAG1, TSC1, CTNNB1, PSMD9, BNIP3L, GTF2H1, CTCF, SPINK5, KPTN, ELAC2, MED4, HUNK, SERTAD2, AVEN, TBC1D15, SLTM, MYOCD, DENND4C, THRAP3, NDUFAF1, HHIP, CAMKK2, FSCN1, SCARB2, DSG3, RPS6, UBC, EWSR1, UBQLN1	http://discovery.lifemapsc.com/gene-expression-signals/high-throughput/large-scale-dataset-human-protein-atlas-protein-expression-data/skin-1-keratinocytes
0.396908	AnatCompartment	Diencephalic Ventricular Zone	In vivo	Prenatal	Neural Tube	3	176	Jag1, P2rx4, Slc14a2	http://discovery.lifemapsc.com/in-vivo-development/neural-tube/diencephalic-ventricular-zone
0.396588	BIDiffExpSet	Skin 2 ; Epidermal Cells	In vivo	PostNatal	Skin, Epidermis	30	1752	TSC1, CTNNB1, PSMD9, PTPN11, BNIP3L, GTF2H1, CTCF, SPINK5, KPTN, ELAC2, MED4, HUNK, SERTAD2, AVEN, TBC1D15, COQ8A, SLTM, MYOCD, THRAP3, NDUFAF1, HHIP, CAMKK2, FSCN1, SCARB2, DSG3, RPS6, SLC25A24, UBC, EWSR1, UBQLN1	http://discovery.lifemapsc.com/gene-expression-signals/high-throughput/large-scale-dataset-human-protein-atlas-protein-expression-data/skin-2-epidermal-cells
0.395932	Cell	Apical Ectodermal Ridge Cells	In vivo	Prenatal	Ectoderm, Limb	2	110	Ctnnb1, Irf6	http://discovery.lifemapsc.com/in-vivo-development/limb/limb-ectoderm/apical-ectodermal-ridge-cells
0.395578	Cell	Mature Horizontal Cells	In vivo	PostNatal	Eye, Horizontal, Retina, Neurons	2	142	Sowaha, Acadl	http://discovery.lifemapsc.com/in-vivo-development/eye/inner-nuclear-layer/mature-horizontal-cells
0.395578	Cell	Endocrine Progenitor Cells	In vivo	Prenatal-PostNatal	Pancreas, Epithelial Cells	2	114	Cer1, Mapk8ip2	http://discovery.lifemapsc.com/in-vivo-development/pancreas/dorsal-pancreatic-bud/endocrine-progenitor-cells
0.393898	Cell	Endocrine Progenitor Cells	In vivo	Prenatal-PostNatal	Pancreas, Epithelial Cells	2	113	Cer1, Mapk8ip2	http://discovery.lifemapsc.com/in-vivo-development/pancreas/ventral-pancreatic-bud/endocrine-progenitor-cells
0.392937	TCCell	PureStem™ MEL2, NCr-fac Progenitor	In vitro	Prenatal	Neural Crest	2	112	DPT, ALDH1A2	http://discovery.lifemapsc.com/stem-cell-differentiation/in-vitro-cells/purestem-mel2-ncr-fac-progenitor
0.388484	BIDiffExpSet	Colon ; Peripheral Nerve/ganglion	In vivo	PostNatal	Colon, Peripheral Nervous System	28	1414	JAG1, TSC1, CTNNB1, GAP43, PSMD9, PTPN11, STBD1, KHDRBS3, CTCF, HUNK, SERTAD2, TBC1D15, COQ8A, SLTM, ARSA, THRAP3, NDUFAF1, HHIP, CAMKK2, DNAH7, FSCN1, SCARB2, PRKCA, DPYSL2, RPS6, SLC25A24, UBC, UBQLN1	http://discovery.lifemapsc.com/gene-expression-signals/high-throughput/large-scale-dataset-human-protein-atlas-protein-expression-data/colon-peripheral-nerve/ganglion
0.385964	BIDiffExpSet	Colon ; Endothelial Cells	In vivo	PostNatal	Colon, Endothelium	28	1445	TSC1, CTNNB1, PSMD9, PTPN11, SUCLA2, BNIP3L, GTF2H1, KHDRBS3, CTCF, KPTN, ELAC2, SERTAD2, AVEN, TBC1D15, COQ8A, SLTM, RNF216, THRAP3, NDUFAF1, HHIP, FSCN1, SCARB2, DPYSL2, RPS6, SLC25A24, UBC, EWSR1, UBQLN1	http://discovery.lifemapsc.com/gene-expression-signals/high-throughput/large-scale-dataset-human-protein-atlas-protein-expression-data/colon-endothelial-cells
0.383507	BIDiffExpSet	Placenta ; Decidual Cells	In vivo	PostNatal	Placenta	28	1466	TSC1, CTNNB1, DSG2, PTPN11, BNIP3L, GTF2H1, CTCF, KPTN, ELAC2, IFT81, MED4, SERTAD2, AVEN, TBC1D15, COQ8A, MYOCD, RNF216, DENND4C, THRAP3, NDUFAF1, HHIP, CAMKK2, DNAH7, FSCN1, SCARB2, DPYSL2, RPS6, UBC	http://discovery.lifemapsc.com/gene-expression-signals/high-throughput/large-scale-dataset-human-protein-atlas-protein-expression-data/placenta-decidual-cells
0.382309	OrganSystem	Lymph	In vivo	Prenatal-PostNatal	Lymph	2	185	AP1B1, SURF6	http://discovery.lifemapsc.com/in-vivo-development/lymph
0.380256	BIDiffExpSet	Seminal Vesicle ; Glandular Cells	In vivo	PostNatal	Testis	29	1902	TSC1, CTNNB1, DSG2, PSMD9, SUCLA2, BNIP3L, GTF2H1, KHDRBS3, CTCF, KPTN, ELAC2, MED4, SERTAD2, GKAP1, TBC1D15, COQ8A, SLTM, MYOCD, ARSA, DENND4C, THRAP3, NDUFAF1, HHIP, SCARB2, DPYSL2, RPS6, UBC, EWSR1, UBQLN1	http://discovery.lifemapsc.com/gene-expression-signals/high-throughput/large-scale-dataset-human-protein-atlas-protein-expression-data/seminal-vesicle-glandular-cells
0.377008	AnatCompartment	Zeugopod Epiphyseal End	In vivo	Prenatal-PostNatal	Bone	2	181	Dpt, Rasl10a	http://discovery.lifemapsc.com/in-vivo-development/bone/zeugopod-epiphyseal-end
0.375738	BIDiffExpSet	Vagina ; Squamous Epithelial Cells	In vivo	PostNatal	Uterus, Epithelial Cells	27	1448	TSC1, CTNNB1, DSG2, PSMD9, PTPN11, SUCLA2, GTF2H1, CTCF, SPINK5, KPTN, ELAC2, MED4, HUNK, SERTAD2, COQ8A, SLTM, MYOCD, THRAP3, NDUFAF1, CAMKK2, FSCN1, SCARB2, DSG3, RPS6, UBC, EWSR1, UBQLN1	http://discovery.lifemapsc.com/gene-expression-signals/high-throughput/large-scale-dataset-human-protein-atlas-protein-expression-data/vagina-squamous-epithelial-cells
0.374402	Cell	nGnG Amacrine Cells	In vivo	PostNatal	Eye, Amacrine, Retina, Neurons	3	238	Myocd, Tmtc2, Frem1	http://discovery.lifemapsc.com/in-vivo-development/eye/inner-nuclear-layer/ngng-amacrine-cells
0.372298	Cell	Mature Endothelial Cells	In vivo	PostNatal	Brain, Endothelium, Blood Brain Barrier, Brain Barriers	4	294	Cdh11, Slc3a2, Sobp, Hecw2	http://discovery.lifemapsc.com/in-vivo-development/brain/blood-brain-barrier/mature-endothelial-cells
0.371842	BIDiffExpSet	Breast ; Myoepithelial Cells	In vivo	PostNatal	Breast	27	1508	JAG1, TSC1, CTNNB1, PSMD9, PTPN11, SUCLA2, BNIP3L, GTF2H1, CTCF, MED4, HUNK, SERTAD2, SLTM, MYOCD, RNF216, ARSA, THRAP3, NDUFAF1, HHIP, FSCN1, SCARB2, DPYSL2, RPS6, SLC25A24, UBC, EWSR1, UBQLN1	http://discovery.lifemapsc.com/gene-expression-signals/high-throughput/large-scale-dataset-human-protein-atlas-protein-expression-data/breast-myoepithelial-cells
0.371547	BIDiffExpSet	Uterus 2 ; Glandular Cells	In vivo	PostNatal	Uterus	28	1812	JAG1, TSC1, CTNNB1, DSG2, PSMD9, PTPN11, SUCLA2, BNIP3L, GTF2H1, CTCF, MED4, SERTAD2, TBC1D15, COQ8A, SLTM, MYOCD, RNF216, ARSA, THRAP3, NDUFAF1, HHIP, CAMKK2, SCARB2, RPS6, SLC25A24, UBC, EWSR1, UBQLN1	http://discovery.lifemapsc.com/gene-expression-signals/high-throughput/large-scale-dataset-human-protein-atlas-protein-expression-data/uterus-2-glandular-cells
0.370053	Cell	Primordial Germ Cells	In vivo	Prenatal	Gonad, Germ Cells	2	181	Ggh, Map7d1	http://discovery.lifemapsc.com/in-vivo-development/gonad/primitive-gonad/primordial-germ-cells
0.368699	BIDiffExpSet	Soft Tissue 2 ; Adipocytes	In vivo	PostNatal	Adipose	24	806	PTPN11, SUCLA2, GTF2H1, CTCF, MED4, HUNK, SERTAD2, AVEN, COQ8A, SLTM, MYOCD, RNF216, ARSA, THRAP3, NDUFAF1, HHIP, FSCN1, SCARB2, DPYSL2, RPS6, SLC25A24, UBC, EWSR1, UBQLN1	http://discovery.lifemapsc.com/gene-expression-signals/high-throughput/large-scale-dataset-human-protein-atlas-protein-expression-data/soft-tissue-2-adipocytes
0.366667	AnatCompartment	Branchial Arch 2	In vivo	Prenatal	Head Mesenchyme	2	9	JAG1, Fgf3	http://discovery.lifemapsc.com/in-vivo-development/head-mesenchyme/branchial-arch-2
0.365242	Cell	Atrioventricular Canal Cells	In vivo	Prenatal	Heart, Myocardium	3	281	Dsg2, Rassf5, Shroom1	http://discovery.lifemapsc.com/in-vivo-development/heart/atrioventricular-canal/atrioventricular-canal-cells
0.363686	Cell	Definitive Hematopoietic Stem Cells	In vivo	Prenatal	Yolk Sac, Blood	2	197	Ttr, Perp	http://discovery.lifemapsc.com/in-vivo-development/yolk-sac/definitive-yolk-sac/definitive-hematopoietic-stem-cells
0.36137	Cell	Myelinating Oligodendrocyte Cells	In vivo	PostNatal	Brain, Oligodendrocytes, Glial Cells	3	254	Sema6a, Hhip, Dock5	http://discovery.lifemapsc.com/in-vivo-development/brain/forebrain-white-matter/myelinating-oligodendrocyte-cells
0.361182	Cell	Bulge Stem Cells	In vivo	Prenatal-PostNatal	Hair	2	210	Irf6, Col8a2	http://discovery.lifemapsc.com/in-vivo-development/hair/bulge/bulge-stem-cells
0.359604	Cell	Mature B-Cells	In vivo	Prenatal-PostNatal	Blood	2	219	ARHGAP24, AP3B1	http://discovery.lifemapsc.com/in-vivo-development/blood/peripheral-blood/mature-b-cells
0.358723	BIDiffExpSet	Skin 1 ; Melanocytes	In vivo	PostNatal	Skin, Melanocytes	27	1484	TSC1, CTNNB1, PSMD9, BNIP3L, GTF2H1, CTCF, KPTN, ELAC2, TEKT2, MED4, HUNK, SERTAD2, COQ8A, SLTM, MYOCD, ARSA, THRAP3, NDUFAF1, HHIP, CAMKK2, FSCN1, DPYSL2, RPS6, SLC25A24, UBC, EWSR1, UBQLN1	http://discovery.lifemapsc.com/gene-expression-signals/high-throughput/large-scale-dataset-human-protein-atlas-protein-expression-data/skin-1-melanocytes
0.356457	BIDiffExpSet	Skin 1 ; Fibroblasts	In vivo	PostNatal	Skin, Fibroblasts	25	1233	TSC1, PSMD9, SUCLA2, GTF2H1, KHDRBS3, CTCF, KPTN, ELAC2, HUNK, SERTAD2, TBC1D15, COQ8A, SLTM, MYOCD, THRAP3, NDUFAF1, HHIP, FSCN1, C5AR2, DPYSL2, RPS6, SLC25A24, UBC, EWSR1, UBQLN1	http://discovery.lifemapsc.com/gene-expression-signals/high-throughput/large-scale-dataset-human-protein-atlas-protein-expression-data/skin-1-fibroblasts
0.352333	BIDiffExpSet	Spinal/ganglion/dorsal Root Ganglion	In vivo	Prenatal	Spinal Cord, Peripheral Nervous System	8	559	Lifr, B4galt6, Syt1, Cacng5, Map7d1, Hdac10, Tmtc2, Mindy2	http://discovery.lifemapsc.com/gene-expression-signals/high-throughput/large-scale-dataset-eurexpress/spinal/ganglion/dorsal-root-ganglion
0.351974	Cell	GABAergic Amacrine Cells	In vivo	Prenatal-PostNatal	Eye, Amacrine, Retina, Neurons	2	270	Gap43, Cacng5	http://discovery.lifemapsc.com/in-vivo-development/eye/inner-nuclear-layer/gabaergic-amacrine-cells
0.350705	Cell	Mononuclear Myocytes	In vivo	Prenatal	Skeletal Muscle	2	251	Rassf5, Myl1	http://discovery.lifemapsc.com/in-vivo-development/skeletal-muscle/hyoid-arch-muscles/mononuclear-myocytes
0.3495	BIDiffExpSet	Bronchial Epithelia	In vivo	PostNatal	Epithelial Cells, Respiratory System	2	93	TEKT2, DNAH7	http://discovery.lifemapsc.com/gene-expression-signals/high-throughput/large-scale-dataset-barcode-u133a/bronchial-epithelia
0.348744	BIDiffExpSet	Lymph Node ; Non-germinal Center Cells	In vivo	PostNatal	Lymph	26	1594	TSC1, PSMD9, PTPN11, SUCLA2, BNIP3L, GTF2H1, CTCF, MED4, SERTAD2, RASSF5, AVEN, TBC1D15, COQ8A, SLTM, RNF216, ARSA, DENND4C, THRAP3, NDUFAF1, HHIP, CAPG, SCARB2, DPYSL2, RPS6, EWSR1, UBQLN1	http://discovery.lifemapsc.com/gene-expression-signals/high-throughput/large-scale-dataset-human-protein-atlas-protein-expression-data/lymph-node-non-germinal-center-cells
0.34863	Cell	Mononuclear Myocytes	In vivo	Prenatal	Skeletal Muscle	2	252	Rassf5, Myl1	http://discovery.lifemapsc.com/in-vivo-development/skeletal-muscle/mandibular-arch-muscles/mononuclear-myocytes
0.348049	Cell	Muscle Progenitor Cells	In vivo	Prenatal	Skeletal Muscle	2	273	Umod, Fgf3	http://discovery.lifemapsc.com/in-vivo-development/skeletal-muscle/hyoid-arch-muscles/muscle-progenitor-cells
0.347343	Cell	Proerythroblasts	In vivo	Prenatal-PostNatal	Blood	2	284	Sowaha, Rhof	http://discovery.lifemapsc.com/in-vivo-development/blood/hematopoietic-bone-marrow/proerythroblasts
0.346072	Cell	Muscle Progenitor Cells	In vivo	Prenatal	Skeletal Muscle	2	280	Umod, Fgf3	http://discovery.lifemapsc.com/in-vivo-development/skeletal-muscle/mandibular-arch-muscles/muscle-progenitor-cells
0.342968	BIDiffExpSet	Skin 1 ; Langerhans	In vivo	PostNatal	Skin	24	1204	TSC1, CTNNB1, PSMD9, BNIP3L, GTF2H1, CTCF, KPTN, HUNK, SERTAD2, AVEN, SLTM, MYOCD, THRAP3, NDUFAF1, HHIP, CAMKK2, CAPG, DSG3, DPYSL2, RPS6, SLC25A24, UBC, EWSR1, UBQLN1	http://discovery.lifemapsc.com/gene-expression-signals/high-throughput/large-scale-dataset-human-protein-atlas-protein-expression-data/skin-1-langerhans
0.342472	BIDiffExpSet	Lung ; Pneumocytes	In vivo	PostNatal	Lung	24	1153	TSC1, CTNNB1, DSG2, PSMD9, PTPN11, SUCLA2, BNIP3L, GTF2H1, CTCF, SERTAD2, TBC1D15, SLTM, MYOCD, RNF216, ARSA, THRAP3, NDUFAF1, HHIP, FSCN1, SCARB2, DPYSL2, RPS6, SLC25A24, EWSR1	http://discovery.lifemapsc.com/gene-expression-signals/high-throughput/large-scale-dataset-human-protein-atlas-protein-expression-data/lung-pneumocytes
0.340565	BIDiffExpSet	Cervix, Uterine ; Glandular Cells	In vivo	PostNatal	Uterus	25	1586	TSC1, CTNNB1, DSG2, PSMD9, BNIP3L, GTF2H1, KHDRBS3, CTCF, KPTN, ELAC2, MED4, SERTAD2, TBC1D15, COQ8A, SLTM, RNF216, ARSA, THRAP3, HHIP, CAMKK2, RPS6, SLC25A24, UBC, EWSR1, UBQLN1	http://discovery.lifemapsc.com/gene-expression-signals/high-throughput/large-scale-dataset-human-protein-atlas-protein-expression-data/cervix-uterine-glandular-cells
0.334685	BIDiffExpSet	Lymph Node ; Germinal Center Cells	In vivo	PostNatal	Lymph	24	1415	TSC1, PSMD9, PTPN11, BNIP3L, GTF2H1, CTCF, ELAC2, MED4, SERTAD2, RASSF5, AVEN, TBC1D15, COQ8A, SLTM, ARSA, THRAP3, NDUFAF1, HHIP, CAPG, SCARB2, DPYSL2, RPS6, EWSR1, UBQLN1	http://discovery.lifemapsc.com/gene-expression-signals/high-throughput/large-scale-dataset-human-protein-atlas-protein-expression-data/lymph-node-germinal-center-cells
0.334115	BIDiffExpSet	Hippocampus ; Glial Cells	In vivo	PostNatal	Brain, Glial Cells	14	873	JAG1, TSC1, GAP43, PTPN11, BNIP3L, GTF2H1, CTCF, MED4, SLC22A8, THRAP3, FSCN1, SCARB2, DPYSL2, EWSR1	http://discovery.lifemapsc.com/gene-expression-signals/high-throughput/large-scale-dataset-human-protein-atlas-protein-expression-data/hippocampus-glial-cells
0.333333	Cell	Outflow Epicardial Progenitors	In vivo	Prenatal	Heart, Epicardium	1	1	Aldh1a2	http://discovery.lifemapsc.com/in-vivo-development/heart/outflow-epicardium/outflow-epicardial-progenitors
0.333333	AnatCompartment	Sacral Mesenchymal Sclerotome	In vivo	Prenatal	Somite	1	13	Dpt	http://discovery.lifemapsc.com/in-vivo-development/somite/sacral-mesenchymal-sclerotome
0.333333	Cell	Secondary Enamel Knot Cells	In vivo	Prenatal	Tooth	1	17	Fgf3	http://discovery.lifemapsc.com/in-vivo-development/tooth/enamel-knot/secondary-enamel-knot-cells
0.333333	AnatCompartment	Hindlimb Ventral Muscle	In vivo	Prenatal-PostNatal	Limb, Skeletal Muscle	1	9	Cacng1	http://discovery.lifemapsc.com/in-vivo-development/limb/hindlimb-ventral-muscle
0.333333	AnatCompartment	Endocardium	In vivo	Prenatal	Heart, Endocardium	1	4	Acer2	http://discovery.lifemapsc.com/in-vivo-development/heart/endocardium
0.333333	Cell	Inflow Progenitors	In vivo	Prenatal	Heart, Myocardium	1	5	Aldh1a2	http://discovery.lifemapsc.com/in-vivo-development/heart/inflow-tract/inflow-progenitors
0.333333	Cell	Anterior Visceral Endoderm Cells	In vivo	Prenatal	Hypoblast, Yolk Sac	1	15	Cer1	http://discovery.lifemapsc.com/in-vivo-development/hypoblast/extraembryonic-visceral-endoderm/anterior-visceral-endoderm-cells
0.333333	Cell	Lateral Rhombic Lip Progenitor Cells	In vivo	Prenatal	Neural Tube	1	7	Ttr	http://discovery.lifemapsc.com/in-vivo-development/neural-tube/rhombencephalon/lateral-rhombic-lip-progenitor-cells
0.333333	AnatCompartment	Intervertebral Disc	In vivo	Prenatal-PostNatal	Cartilage	1	13	Dpt	http://discovery.lifemapsc.com/in-vivo-development/cartilage/intervertebral-disc
0.333333	Cell	Syncytiotrophoblast Multinuclear Cells	In vivo	Prenatal-PostNatal	Placenta	1	11	GNRH1	http://discovery.lifemapsc.com/in-vivo-development/placenta/chorionic-villus/syncytiotrophoblast-multinuclear-cells
0.333333	Cell	Cerebellar Radial Glia Cells	In vivo	Prenatal	Neural Tube, Astrocytes	1	4	Ptpn11	http://discovery.lifemapsc.com/in-vivo-development/neural-tube/cerebellar-ventricular-zone/cerebellar-radial-glia-cells
0.333333	AnatCompartment	Mandibular Arch Muscles	In vivo	Prenatal-PostNatal	Skeletal Muscle	1	8	Cacng1	http://discovery.lifemapsc.com/in-vivo-development/skeletal-muscle/mandibular-arch-muscles
0.333333	TCCell	GLP-transfected mesenchymal stem cells	In vitro	PostNatal	Bone	1	7	CXCL8	http://discovery.lifemapsc.com/stem-cell-differentiation/in-vitro-cells/bone-homo-sapiens-glp-transfected-mesenchymal-stem-cells-cellmed
0.333333	PDCell	Renal progenitor cells (Metanephric Mesenchyme-like cells)	In vitro	Prenatal-PostNatal	Kidney	1	3	Cdh11	http://discovery.lifemapsc.com/stem-cell-differentiation/protocols/intermediate-mesoderm-kidney-differentiation-stepwise-renal-lineage-differentiation-from-mouse-embryonic-stem-cells?TCCellID=9bf642af-cbc0-4c3d-8157-ba483a66117e
0.333333	TCCell	Human mammary epithelial cells	In vitro	PostNatal	Breast, Epithelial Cells	1	8	DSG3	http://discovery.lifemapsc.com/stem-cell-differentiation/in-vitro-cells/breast-epithelial-cells-homo-sapiens-human-mammary-epithelial-cells-northwestern-university-medical-school
0.333333	PDCell	Short-term differentiated embryoid bodies	In vitro	Prenatal	Uncategorized	1	20	Acr	http://discovery.lifemapsc.com/stem-cell-differentiation/protocols/germ-cells-reproductive-system-differentiation-derivation-of-embryonic-germ-cells-and-male-gametes-from-mouse-embryonic-stem-cells?TCCellID=80f296e7-c93a-4f34-bee6-fe2d6bf48bd0
0.333227	Cell	Prechordal Plate Cells	In vivo	Prenatal	Epiblast, Primitive Streak	1	11	CER1	http://discovery.lifemapsc.com/in-vivo-development/primitive-streak/prechordal-plate/prechordal-plate-cells
0.330632	BIDiffExpSet	Human Umbilical Vein Endothelial Cells (HUVEC) (BioTime)	In vitro	PostNatal	Umbilical Cord, Endothelium	4	99	GGH, HHIP, ALDH1A2, SHANK3	http://discovery.lifemapsc.com/gene-expression-signals/high-throughput/large-scale-dataset-cultured-cell-collection/human-umbilical-vein-endothelial-cells-huvec-biotime
0.329784	Cell	Pericytes	In vivo	Prenatal	Lateral Plate Mesoderm, Pericytes	1	21	Gm2a	http://discovery.lifemapsc.com/in-vivo-development/lateral-plate-mesoderm/splanchnic-mesoderm/pericytes
0.329141	BIDiffExpSet	Adipocyte	In vivo	PostNatal	Adipose	3	98	CDH11, DPT, CILP	http://discovery.lifemapsc.com/gene-expression-signals/high-throughput/large-scale-dataset-gnf-biogps/adipocyte
0.327564	Cell	Intermediate Keratinocytes	In vivo	Prenatal	Epidermis, Epithelial Cells	4	50	Jag1, Dsg2, Irf6, Perp	http://discovery.lifemapsc.com/in-vivo-development/epidermis/embryonic-epidermis/intermediate-keratinocytes
0.326699	BIDiffExpSet	Soft Tissue 1 ; Adipocytes	In vivo	PostNatal	Adipose	21	765	PTPN11, GTF2H1, CTCF, MED4, HUNK, SERTAD2, AVEN, COQ8A, MYOCD, RNF216, ARSA, THRAP3, NDUFAF1, HHIP, FSCN1, SCARB2, DPYSL2, RPS6, SLC25A24, EWSR1, UBQLN1	http://discovery.lifemapsc.com/gene-expression-signals/high-throughput/large-scale-dataset-human-protein-atlas-protein-expression-data/soft-tissue-1-adipocytes
0.326529	BIDiffExpSet	Human Pulmonary Artery Fibroblasts (HPAF)	In vitro	PostNatal	Lung, Fibroblasts	3	96	PNMA2, HHIP, CXCL8	http://discovery.lifemapsc.com/gene-expression-signals/high-throughput/large-scale-dataset-cultured-cell-collection/human-pulmonary-artery-fibroblasts-hpaf
0.324082	BIDiffExpSet	Appendix ; Lymphoid Tissue	In vivo	PostNatal	Colon	23	1352	TSC1, PSMD9, PTPN11, GTF2H1, CTCF, MED4, RASSF5, AVEN, TBC1D15, SLTM, MYOCD, ARSA, DENND4C, THRAP3, NDUFAF1, HHIP, SCARB2, C5AR2, PRKCA, DPYSL2, RPS6, EWSR1, UBQLN1	http://discovery.lifemapsc.com/gene-expression-signals/high-throughput/large-scale-dataset-human-protein-atlas-protein-expression-data/appendix-lymphoid-tissue
0.322065	BIDiffExpSet	Superior Cervical Ganglion	In vivo	PostNatal	Spinal Cord	3	99	PTPN11, SCAMP1, DNAH7	http://discovery.lifemapsc.com/gene-expression-signals/high-throughput/large-scale-dataset-gnf-biogps/superior-cervical-ganglion
0.321032	TCCell	Neo-Urinary Conduit™	In vitro	PostNatal	Smooth Muscle	1	5	MYOCD	http://discovery.lifemapsc.com/stem-cell-differentiation/in-vitro-cells/smooth-muscle-homo-sapiens-neo-urinary-conduit-tengion
0.320838	BIDiffExpSet	Ovary ; Follicle Cells	In vivo	PostNatal	Ovary	21	916	JAG1, TSC1, BNIP3L, KHDRBS3, KPTN, ELAC2, IFT81, HUNK, SERTAD2, TBC1D15, MYOCD, RNF216, NDUFAF1, FSCN1, SCARB2, DPYSL2, RPS6, SLC25A24, UBC, EWSR1, UBQLN1	http://discovery.lifemapsc.com/gene-expression-signals/high-throughput/large-scale-dataset-human-protein-atlas-protein-expression-data/ovary-follicle-cells
0.320595	BIDiffExpSet	Human Mesenchymal Stem Cell-hepatic (HMSC-he)	In vitro	PostNatal	Liver, Mesenchymal Stem Cells	2	98	LIFR, SAA1	http://discovery.lifemapsc.com/gene-expression-signals/high-throughput/large-scale-dataset-cultured-cell-collection/human-mesenchymal-stem-cell-hepatic-hmsc-he
0.319815	BIDiffExpSet	Human Bronchial Smooth Muscle Cells (HBSM)	In vitro	PostNatal	Lung, Smooth Muscle	2	97	DPT, ITPKA	http://discovery.lifemapsc.com/gene-expression-signals/high-throughput/large-scale-dataset-cultured-cell-collection/human-bronchial-smooth-muscle-cells-hbsm
0.317362	BIDiffExpSet	Human Bladder Smooth Muscle Cells (HBdSMC)	In vitro	PostNatal	Lower Urinary Tract, Smooth Muscle	2	96	MYL1, MAPK10	http://discovery.lifemapsc.com/gene-expression-signals/high-throughput/large-scale-dataset-cultured-cell-collection/human-bladder-smooth-muscle-cells-hbdsmc
0.31727	BIDiffExpSet	Normal Human Osteoblasts (NHOST)	In vitro	PostNatal	Bone	2	97	SERTAD4, HECW2	http://discovery.lifemapsc.com/gene-expression-signals/high-throughput/large-scale-dataset-cultured-cell-collection/normal-human-osteoblasts-nhost
0.31591	BIDiffExpSet	Human Mesenchymal Stem Cells (hMSC)	In vitro	PostNatal	Mesenchymal Stem Cells	2	94	GAP43, SERTAD4	http://discovery.lifemapsc.com/gene-expression-signals/high-throughput/large-scale-dataset-cultured-cell-collection/human-mesenchymal-stem-cells-hmsc
0.314341	BIDiffExpSet	Cardiovascular System	In vivo	Prenatal	Heart, Blood	10	566	Cdh11, Ctnnb1, Syt1, Aff4, Shroom1, Cpt1b, Acadl, Ccnd2, Aldh1a2, Slc36a2	http://discovery.lifemapsc.com/gene-expression-signals/high-throughput/large-scale-dataset-mgi/cardiovascular-system
0.312864	Cell	Visceral Endoderm Cells	In vivo	Prenatal	Hypoblast, Yolk Sac	1	23	Cer1	http://discovery.lifemapsc.com/in-vivo-development/hypoblast/visceral-endoderm/visceral-endoderm-cells
0.312529	BIDiffExpSet	Skeletal Muscle ; Myocytes	In vivo	PostNatal	Skeletal Muscle	23	1395	TSC1, SUCLA2, STBD1, BNIP3L, GTF2H1, KHDRBS3, CTCF, KPTN, IFT81, MED4, HUNK, SERTAD2, AVEN, TBC1D15, COQ8A, SLTM, MYOCD, THRAP3, NDUFAF1, SCARB2, DPYSL2, EWSR1, UBQLN1	http://discovery.lifemapsc.com/gene-expression-signals/high-throughput/large-scale-dataset-human-protein-atlas-protein-expression-data/skeletal-muscle-myocytes
0.312457	BIDiffExpSet	Human Preadipocyte-visceral (HPA-v)	In vitro	PostNatal	Adipose	2	94	SCARA5, SPINK6	http://discovery.lifemapsc.com/gene-expression-signals/high-throughput/large-scale-dataset-cultured-cell-collection/human-preadipocyte-visceral-hpa-v
0.312291	BIDiffExpSet	Human Cardiac Myocytes-adult (HCM-a)	In vitro	PostNatal	Heart	2	100	PNMA2, CXCL8	http://discovery.lifemapsc.com/gene-expression-signals/high-throughput/large-scale-dataset-cultured-cell-collection/human-cardiac-myocytes-adult-hcm-a
0.311318	BIDiffExpSet	Soft Tissue 1 ; Fibroblasts	In vivo	PostNatal	Fibroblasts	21	1028	PTPN11, SUCLA2, GTF2H1, CTCF, KPTN, HUNK, SERTAD2, COQ8A, MYOCD, RNF216, ARSA, THRAP3, HHIP, FSCN1, SCARB2, DPYSL2, RPS6, SLC25A24, UBC, EWSR1, UBQLN1	http://discovery.lifemapsc.com/gene-expression-signals/high-throughput/large-scale-dataset-human-protein-atlas-protein-expression-data/soft-tissue-1-fibroblasts
0.310019	BIDiffExpSet	Human Brain Vascular Pericyte (HBVP)	In vitro	PostNatal	Brain, Pericytes	2	98	SERTAD4, MAPK10	http://discovery.lifemapsc.com/gene-expression-signals/high-throughput/large-scale-dataset-cultured-cell-collection/human-brain-vascular-pericyte-hbvp
0.308929	AnatCompartment	Retinal Pigmented Epithelium	In vivo	Prenatal-PostNatal	Eye, Retinal Pigmented Epithelium (RPE)	1	20	Fscn1	http://discovery.lifemapsc.com/in-vivo-development/eye/retinal-pigmented-epithelium
0.308537	BIDiffExpSet	Human Non-Pigment Ciliary Epithelial Cells (HNPCEpiC)	In vitro	PostNatal	Eye, Epithelial Cells	2	97	SEMA6A, ASIC2	http://discovery.lifemapsc.com/gene-expression-signals/high-throughput/large-scale-dataset-cultured-cell-collection/human-non-pigment-ciliary-epithelial-cells-hnpcepic
0.308002	BIDiffExpSet	Skin	In vivo	PostNatal	Skin	2	100	SPINK5, PERP	http://discovery.lifemapsc.com/gene-expression-signals/high-throughput/large-scale-dataset-gnf-biogps/skin
0.306803	BIDiffExpSet	Human Esophageal Epithelial Cells (HEEpiC)	In vitro	PostNatal	Esophagus, Epithelial Cells	2	99	IRF6, DSG3	http://discovery.lifemapsc.com/gene-expression-signals/high-throughput/large-scale-dataset-cultured-cell-collection/human-esophageal-epithelial-cells-heepic
0.306729	BIDiffExpSet	Human Mesenchymal Stem Cell-bone Marrow (HMSC-Bone Marrow)	In vitro	PostNatal	Blood, Bone, Mesenchymal Stem Cells	2	99	CACNG1, MYL1	http://discovery.lifemapsc.com/gene-expression-signals/high-throughput/large-scale-dataset-cultured-cell-collection/human-mesenchymal-stem-cell-bone-marrow-hmsc-bone-marrow
0.306662	BIDiffExpSet	Soft Tissue 2 ; Peripheral Nerve	In vivo	PostNatal	Peripheral Nervous System	19	687	CTNNB1, GAP43, SUCLA2, GTF2H1, CTCF, KPTN, SERTAD2, COQ8A, SLTM, ARSA, THRAP3, NDUFAF1, FSCN1, PRKCA, DPYSL2, RPS6, UBC, EWSR1, UBQLN1	http://discovery.lifemapsc.com/gene-expression-signals/high-throughput/large-scale-dataset-human-protein-atlas-protein-expression-data/soft-tissue-2-peripheral-nerve
0.305488	BIDiffExpSet	Human Prostate Epithelial Cells (HPrEpiC)	In vitro	PostNatal	Prostate, Epithelial Cells	2	99	IRF6, DSG3	http://discovery.lifemapsc.com/gene-expression-signals/high-throughput/large-scale-dataset-cultured-cell-collection/human-prostate-epithelial-cells-hprepic
0.305416	BIDiffExpSet	Salivary Gland	In vivo	PostNatal	Oral Cavity	2	99	PERP, SAA1	http://discovery.lifemapsc.com/gene-expression-signals/high-throughput/large-scale-dataset-gnf-biogps/salivary-gland
0.304987	BIDiffExpSet	Human Dermal Fibroblasts-neonate (HDF-n)	In vitro	PostNatal	Dermis, Fibroblasts	2	98	ITPKA, CILP	http://discovery.lifemapsc.com/gene-expression-signals/high-throughput/large-scale-dataset-cultured-cell-collection/human-dermal-fibroblasts-neonate-hdf-n
0.304845	BIDiffExpSet	Human Oral Keritinocytes (HOK)	In vitro	PostNatal	Oral Cavity, Skin	2	99	IRF6, DSG3	http://discovery.lifemapsc.com/gene-expression-signals/high-throughput/large-scale-dataset-cultured-cell-collection/human-oral-keritinocytes-hok
0.30324	BIDiffExpSet	Trachea	In vivo	PostNatal	Lung	2	97	PERP, CXCL8	http://discovery.lifemapsc.com/gene-expression-signals/high-throughput/large-scale-dataset-gnf-biogps/trachea
0.301369	PDCell	Smooth muscle-like cells	In vitro	Prenatal-PostNatal	Smooth Muscle	1	7	MYOCD	http://discovery.lifemapsc.com/stem-cell-differentiation/protocols/endothelium-smooth-muscle-differentiation-generation-of-endothelial-progenitor-cells-and-smooth-muscle-cells-from-embryonic-stem-cells?TCCellID=d55e3ef1-c9bd-4c59-9ff1-4ec085cdcad0
0.301369	PDCell	Lateral motor column neuron-like cells	In vitro	Prenatal-PostNatal	Spinal Cord, Motor Neurons, Neurons	1	10	ALDH1A2	http://discovery.lifemapsc.com/stem-cell-differentiation/protocols/motor-neurons-spinal-cord-differentiation-accelerated-high-yield-generation-of-limb-innervating-motor-neurons-from-human-stem-cells?TCCellID=54d8fe8f-4f24-4468-a673-be2a4b4ca859
0.300639	BIDiffExpSet	Pancreatic Islet	In vivo	PostNatal	Pancreas	2	100	TTR, GP2	http://discovery.lifemapsc.com/gene-expression-signals/high-throughput/large-scale-dataset-gnf-biogps/pancreatic-islet
0.298674	BIDiffExpSet	Human Bladder Microvascular Endothelial Cells (HBdMEC)	In vitro	PostNatal	Lower Urinary Tract, Endothelium	2	99	CXCL8, HECW2	http://discovery.lifemapsc.com/gene-expression-signals/high-throughput/large-scale-dataset-cultured-cell-collection/human-bladder-microvascular-endothelial-cells-hbdmec
0.298119	BIDiffExpSet	Human Dermal Lymphatic Endothelial Cells (HDLEC)	In vitro	PostNatal	Dermis, Endothelium, Lymph	2	99	HECW2, SHANK3	http://discovery.lifemapsc.com/gene-expression-signals/high-throughput/large-scale-dataset-cultured-cell-collection/human-dermal-lymphatic-endothelial-cells-hdlec
0.298119	BIDiffExpSet	Human Choroid Plexus Endothelial Cells (HCPEC)	In vitro	PostNatal	Brain, Endothelium, Choroid Plexus	2	100	CXCL8, HECW2	http://discovery.lifemapsc.com/gene-expression-signals/high-throughput/large-scale-dataset-cultured-cell-collection/human-choroid-plexus-endothelial-cells-hcpec
0.293989	Cell	Smooth Muscle Cells	In vivo	Prenatal	Head Mesenchyme, Smooth Muscle	1	21	Myocd	http://discovery.lifemapsc.com/in-vivo-development/head-mesenchyme/prechordal-mesenchyme/smooth-muscle-cells
0.293334	Cell	Extravillous Cytotrophoblast Cells	In vivo	Prenatal-PostNatal	Placenta	2	32	JAG1, CXCL8	http://discovery.lifemapsc.com/in-vivo-development/placenta/extravillous-cytotrophoblast-layer/extravillous-cytotrophoblast-cells
0.292849	BIDiffExpSet	Colonic Mucosal (ibs)	In vivo	PostNatal	Colon	3	199	P2RX4, RETSAT, SLC25A24	http://discovery.lifemapsc.com/gene-expression-signals/high-throughput/large-scale-dataset-barcode-u133a/colonic-mucosal-ibs
0.29231	Cell	Paraxial Mesoderm Cells	In vivo	Prenatal	Mesoderm, Paraxial Mesoderm	3	47	Ctnnb1, Fgf3, Aldh1a2	http://discovery.lifemapsc.com/in-vivo-development/paraxial-mesoderm/trunk-mesoderm/paraxial-mesoderm-cells
0.29014	PDCell	Immature hepatocyte-like cells	In vitro	Prenatal	Liver	1	9	TTR	http://discovery.lifemapsc.com/stem-cell-differentiation/protocols/endoderm-liver-differentiation-generation-of-hepatocytes-from-human-pluripotent-stem-cells?TCCellID=76ba9d8e-bfba-4d9a-a35b-b0be4cfaa547
0.29014	TCCell	Bone marrow-derived mesenchymal stem cells (HYNR-CS inj)	In vitro	PostNatal	Bone, Mesenchymal Stem Cells	1	11	CXCL8	http://discovery.lifemapsc.com/stem-cell-differentiation/in-vitro-cells/bone-mesenchymal-stem-cells-homo-sapiens-bone-marrow-derived-mesenchymal-stem-cells-hynr-cs-inj-corestem
0.288889	BIDiffExpSet	Prefrontal Cortex	In vivo	PostNatal	Brain	4	46	Rusc2, Camkk2, Kcnh1, Asic2	http://discovery.lifemapsc.com/gene-expression-signals/high-throughput/large-scale-dataset-barcode-430-2-0/prefrontal-cortex
0.28857	BIDiffExpSet	Human EpiDermal Melanocytes-dark (HEM-dark)	In vitro	PostNatal	Epidermis, Melanocytes	2	97	SEMA6A, RETSAT	http://discovery.lifemapsc.com/gene-expression-signals/high-throughput/large-scale-dataset-cultured-cell-collection/human-epidermal-melanocytes-dark-hem-dark
0.287644	BIDiffExpSet	Smooth Muscle ; Smooth Muscle Cells	In vivo	PostNatal	Smooth Muscle	20	1079	TSC1, DSG2, SUCLA2, GTF2H1, KHDRBS3, CTCF, KPTN, MED4, HUNK, SERTAD2, AVEN, SLTM, MYOCD, RNF216, THRAP3, NDUFAF1, DNAH7, SCARB2, EWSR1, UBQLN1	http://discovery.lifemapsc.com/gene-expression-signals/high-throughput/large-scale-dataset-human-protein-atlas-protein-expression-data/smooth-muscle-smooth-muscle-cells
0.287431	BIDiffExpSet	Nose/nasal Cavity/epithelium/olfactory	In vivo	Prenatal	Nose	10	685	Ctnnb1, Sucla2, Bnip3l, Atp6v0d1, Syt1, Mapk8ip2, Aff4, Acadl, Plxnb2, Dpysl2	http://discovery.lifemapsc.com/gene-expression-signals/high-throughput/large-scale-dataset-mgi/nose/nasal-cavity/epithelium/olfactory
0.287213	BIDiffExpSet	Renal Vesicle E12.5	In vivo	Prenatal	Kidney	2	148	Gtf3c4, Rpap1	http://discovery.lifemapsc.com/gene-expression-signals/high-throughput/large-scale-dataset-barcode-430-2-0/renal-vesicle-e12-5
0.286598	BIDiffExpSet	Amniotic Fluid	In vivo	Prenatal	Amnion	2	199	SEC24A, MINDY2	http://discovery.lifemapsc.com/gene-expression-signals/high-throughput/large-scale-dataset-barcode-u133-plus-2-0/amniotic-fluid
0.284268	BIDiffExpSet	Caudate Nucleus	In vivo	PostNatal	Brain	2	100	SYT1, PNMA2	http://discovery.lifemapsc.com/gene-expression-signals/high-throughput/large-scale-dataset-gnf-biogps/caudate-nucleus
0.283208	BIDiffExpSet	Heart/ventricle	In vivo	Prenatal	Heart	6	322	Cdh11, Ctnnb1, Syt1, Cpt1b, Ccnd2, Aldh1a2	http://discovery.lifemapsc.com/gene-expression-signals/high-throughput/large-scale-dataset-mgi/heart/ventricle
0.283208	TCCell	Amnion-derived mesenchymal stem cells	In vitro	PostNatal	Amnion, Mesenchymal Stem Cells	1	15	CXCL8	http://discovery.lifemapsc.com/stem-cell-differentiation/in-vitro-cells/amnion-mesenchymal-stem-cells-homo-sapiens-amnion-derived-mesenchymal-stem-cells-korea-university
0.283208	TCCell	Decidua-derived mesenchymal stem cells	In vitro	PostNatal	Placenta, Mesenchymal Stem Cells	1	15	CXCL8	http://discovery.lifemapsc.com/stem-cell-differentiation/in-vitro-cells/mesenchymal-stem-cells-placenta-homo-sapiens-decidua-derived-mesenchymal-stem-cells-korea-university
0.282399	BIDiffExpSet	Fetal Cartilage	In vivo	Prenatal	Cartilage	3	252	SCAMP1, COL8A2, SEC24A	http://discovery.lifemapsc.com/gene-expression-signals/high-throughput/large-scale-dataset-barcode-u133-plus-2-0/fetal-cartilage
0.280626	PDCell	Contractile smooth muscle-like cells	In vitro	Prenatal-PostNatal	Smooth Muscle	1	12	MYOCD	http://discovery.lifemapsc.com/stem-cell-differentiation/protocols/smooth-muscle-differentiation-derivation-of-contractile-vascular-smooth-muscle-cells-from-pluripotent-stem-cells?TCCellID=7d8f61d6-3893-4671-b8df-6514b598ccd7
0.280626	PDCell	Motor neuron progenitor cells	In vitro	Prenatal-PostNatal	Spinal Cord, Motor Neurons, Neurons	1	14	IL10	http://discovery.lifemapsc.com/stem-cell-differentiation/protocols/motor-neurons-spinal-cord-differentiation-motor-neuron-suspension-differentiation-protocol?TCCellID=f4474085-4727-41f1-a4f4-76bcc43ec84b
0.280348	Cell	Lateral Motor Neurons	In vivo	Prenatal	Spinal Cord, Motor Neurons, Neurons	1	13	Aldh1a2	http://discovery.lifemapsc.com/in-vivo-development/spinal-cord/lumbar-lateral-motor-column/lateral-motor-neurons
0.279521	Cell	Foregut Endoderm Cells	In vivo	Prenatal	Gut Tube	1	24	Ttr	http://discovery.lifemapsc.com/in-vivo-development/gut-tube/foregut/foregut-endoderm-cells
0.279335	Cell	Osteochondro Mesenchymal Cells	In vivo	Prenatal	Bone, Cartilage	2	46	Ctnnb1, Dpt	http://discovery.lifemapsc.com/in-vivo-development/bone/vertebrae/osteochondro-mesenchymal-cells
0.279177	BIDiffExpSet	Spleen ; Cells in Red Pulp	In vivo	PostNatal	Spleen	20	1253	TSC1, PSMD9, PTPN11, SUCLA2, CTCF, KPTN, ELAC2, MED4, TBC1D15, COQ8A, SLTM, RNF216, THRAP3, NDUFAF1, HHIP, CAMKK2, SCARB2, DPYSL2, EWSR1, UBQLN1	http://discovery.lifemapsc.com/gene-expression-signals/high-throughput/large-scale-dataset-human-protein-atlas-protein-expression-data/spleen-cells-in-red-pulp
0.277645	Cell	Lateral Motor Neurons	In vivo	Prenatal	Spinal Cord, Motor Neurons, Neurons	1	15	Aldh1a2	http://discovery.lifemapsc.com/in-vivo-development/spinal-cord/rostral-brachial-lateral-motor-column/lateral-motor-neurons
0.276256	BIDiffExpSet	Uterus 1 ; Cells in Endometrial Stroma	In vivo	PostNatal	Uterus	18	889	TSC1, PSMD9, PTPN11, BNIP3L, GTF2H1, KHDRBS3, CTCF, KPTN, MED4, SERTAD2, MYOCD, THRAP3, HHIP, FSCN1, SCARB2, DPYSL2, RPS6, EWSR1	http://discovery.lifemapsc.com/gene-expression-signals/high-throughput/large-scale-dataset-human-protein-atlas-protein-expression-data/uterus-1-cells-in-endometrial-stroma
0.276093	Cell	Progress Zone Cells	In vivo	Prenatal	Limb, Bone, Cartilage	1	27	Fscn1	http://discovery.lifemapsc.com/in-vivo-development/limb/limb-bud/progress-zone-cells
0.275839	Cell	Ventral Foregut Endoderm Cells	In vivo	Prenatal	Gut Tube, Epithelial Cells	1	30	Ttr	http://discovery.lifemapsc.com/in-vivo-development/gut-tube/ventral-foregut-endoderm/ventral-foregut-endoderm-cells
0.275085	Cell	Lateral Motor Neurons	In vivo	Prenatal	Spinal Cord, Motor Neurons, Neurons	1	15	Aldh1a2	http://discovery.lifemapsc.com/in-vivo-development/spinal-cord/caudal-brachial-lateral-motor-column/lateral-motor-neurons
0.274343	Cell	Somite Epithelial Cells	In vivo	Prenatal	Somite	1	20	Aldh1a2	http://discovery.lifemapsc.com/in-vivo-development/somite/sacral-somite/somite-epithelial-cells
0.274343	Cell	Somite Epithelial Cells	In vivo	Prenatal	Somite	1	19	Aldh1a2	http://discovery.lifemapsc.com/in-vivo-development/somite/cervical-somite/somite-epithelial-cells
0.274343	Cell	Non-myelinating Schwann Cells	In vivo	Prenatal-PostNatal	Peripheral Nervous System, Schwann Cells, Glial Cells	1	12	Gap43	http://discovery.lifemapsc.com/in-vivo-development/peripheral-nervous-system/peripheral-nerve-domain/non-myelinating-schwann-cells
0.27209	BIDiffExpSet	Breast ; Adipocytes	In vivo	PostNatal	Breast, Adipose	17	664	PSMD9, PTPN11, GTF2H1, CTCF, SERTAD2, AVEN, COQ8A, SLTM, ARSA, THRAP3, NDUFAF1, FSCN1, SCARB2, RPS6, UBC, EWSR1, UBQLN1	http://discovery.lifemapsc.com/gene-expression-signals/high-throughput/large-scale-dataset-human-protein-atlas-protein-expression-data/breast-adipocytes
0.271951	Cell	Somite Epithelial Cells	In vivo	Prenatal	Somite	1	20	Aldh1a2	http://discovery.lifemapsc.com/in-vivo-development/somite/thoracic-somite/somite-epithelial-cells
0.271759	BIDiffExpSet	Cerebral Cortex ; Endothelial Cells	In vivo	PostNatal	Epithelial Cells	18	951	TSC1, GAP43, SLC3A2, PTPN11, GTF2H1, CTCF, KPTN, RASSF5, SLTM, RNF216, THRAP3, NDUFAF1, HHIP, FSCN1, SCARB2, RPS6, EWSR1, UBQLN1	http://discovery.lifemapsc.com/gene-expression-signals/high-throughput/large-scale-dataset-human-protein-atlas-protein-expression-data/cerebral-cortex-endothelial-cells
0.271027	Cell	Vascular Smooth Muscle Cells	In vivo	Prenatal	Lateral Plate Mesoderm, Smooth Muscle	1	19	Myocd	http://discovery.lifemapsc.com/in-vivo-development/lateral-plate-mesoderm/splanchnic-mesoderm/vascular-smooth-muscle-cells
0.271027	Cell	Vascular Smooth Muscle Cells	In vivo	Prenatal	Endothelium, Smooth Muscle	1	19	Myocd	http://discovery.lifemapsc.com/in-vivo-development/endothelium/veins/vascular-smooth-muscle-cells
0.270346	Cell	Late Floor Plate Cells	In vivo	Prenatal	Neural Tube	1	30	Gm2a	http://discovery.lifemapsc.com/in-vivo-development/neural-tube/mesencephalic-floor-plate/late-floor-plate-cells
0.269233	Cell	Epicardial Progenitors Cells	In vivo	Prenatal	Heart, Epicardium	1	23	Aldh1a2	http://discovery.lifemapsc.com/in-vivo-development/heart/epicardium/epicardial-progenitors-cells
0.268362	Cell	Vascular Smooth Muscle Cells	In vivo	Prenatal	Heart, Smooth Muscle	1	25	Myocd	http://discovery.lifemapsc.com/in-vivo-development/heart/aortic-arch-arteries/vascular-smooth-muscle-cells
0.267296	Cell	Somite Epithelial Cells	In vivo	Prenatal	Somite	1	23	Aldh1a2	http://discovery.lifemapsc.com/in-vivo-development/somite/lumbar-somite/somite-epithelial-cells
0.266667	BIDiffExpSet	Endometrium	In vivo	PostNatal	Uterus	3	46	FREM1, TMEM120B, ALDH1A2	http://discovery.lifemapsc.com/gene-expression-signals/high-throughput/large-scale-dataset-barcode-u133-plus-2-0/endometrium
0.266397	Cell	Presegmented Somitic Mesenchyme Cells	In vivo	Prenatal	Somite, Paraxial Mesoderm	2	68	Ctnnb1, Aldh1a2	http://discovery.lifemapsc.com/in-vivo-development/paraxial-mesoderm/presomitic-mesoderm/presegmented-somitic-mesenchyme-cells
0.266397	Cell	Adult Corneal Basal Epithelial Cells	In vivo	PostNatal	Eye, Cornea, Epithelial Cells	2	55	JAG1, PARD6A	http://discovery.lifemapsc.com/in-vivo-development/eye/corneal-epithelium/adult-corneal-basal-epithelial-cells
0.264043	Cell	Hypoblast Cells	In vivo	Prenatal	Hypoblast	1	37	Cer1	http://discovery.lifemapsc.com/in-vivo-development/hypoblast/hypoblast/hypoblast-cells
0.263848	Cell	Villous Cytotrophoblast Cells	In vivo	Prenatal-PostNatal	Placenta	1	36	CXCL8	http://discovery.lifemapsc.com/in-vivo-development/placenta/chorionic-villus/villous-cytotrophoblast-cells
0.262502	TCCell	Angiogenic cell precursors	In vitro	PostNatal	Blood, Endothelium	1	13	CXCL8	http://discovery.lifemapsc.com/stem-cell-differentiation/in-vitro-cells/blood-endothelium-homo-sapiens-angiogenic-cell-precursors-hemostemix
0.261574	BIDiffExpSet	Kidney ; Cells in Glomeruli	In vivo	PostNatal	Kidney	18	1144	TSC1, PTPN11, BNIP3L, GTF2H1, KHDRBS3, CTCF, MED4, SERTAD2, SLTM, MYOCD, THRAP3, NDUFAF1, FSCN1, SCARB2, DPYSL2, RPS6, UBC, EWSR1	http://discovery.lifemapsc.com/gene-expression-signals/high-throughput/large-scale-dataset-human-protein-atlas-protein-expression-data/kidney-cells-in-glomeruli
0.261258	AnatCompartment	Umbilical Veins	In vivo	Prenatal	Umbilical Cord	2	63	SEMA6A, ALDH1A2	http://discovery.lifemapsc.com/in-vivo-development/umbilical-cord/umbilical-veins
0.260203	PDCell	Endoderm-like cells	In vitro	Prenatal	Endoderm	3	105	FSCN1, RPS6, UBC	http://discovery.lifemapsc.com/stem-cell-differentiation/protocols/endoderm-liver-differentiation-generation-of-hepatocytes-from-human-pluripotent-stem-cells?TCCellID=35e536c6-a468-4dd0-9928-04be3c65e9f7
0.260107	Cell	Amniotic Epithelial Cells	In vivo	Prenatal	Amnion, Epithelial Cells	1	29	KCND3	http://discovery.lifemapsc.com/in-vivo-development/amnion/amniotic-membrane/amniotic-epithelial-cells
0.25939	Cell	Megakaryocyte-Erythroid Precursor Cells	In vivo	Prenatal-PostNatal	Blood	2	46	DSG2, RYR3	http://discovery.lifemapsc.com/in-vivo-development/blood/hematopoietic-bone-marrow/megakaryocyte-erythroid-precursor-cells
0.25882	BIDiffExpSet	Soft Tissue 1 ; Peripheral Nerve	In vivo	PostNatal	Peripheral Nervous System	16	653	CTNNB1, GAP43, GTF2H1, CTCF, KPTN, HUNK, SERTAD2, TBC1D15, COQ8A, MYOCD, RNF216, ARSA, THRAP3, FSCN1, PRKCA, DPYSL2	http://discovery.lifemapsc.com/gene-expression-signals/high-throughput/large-scale-dataset-human-protein-atlas-protein-expression-data/soft-tissue-1-peripheral-nerve
0.257668	Cell	Visceral White Preadipocytes	In vivo	Prenatal	Adipose	1	25	Agpat2	http://discovery.lifemapsc.com/in-vivo-development/adipose/visceral-white-adipose/visceral-white-preadipocytes
0.25617	Cell	Mature Granulosa Cells	In vivo	PostNatal	Ovary	1	47	DOCK8	http://discovery.lifemapsc.com/in-vivo-development/ovary/antral-follicle/mature-granulosa-cells
0.255214	Cell	Primary Enamel Knot Cells	In vivo	Prenatal	Tooth	2	69	Ctnnb1, Fgf3	http://discovery.lifemapsc.com/in-vivo-development/tooth/enamel-knot/primary-enamel-knot-cells
0.254165	AnatCompartment	Meninges	In vivo	Prenatal-PostNatal	Brain, Meninges	2	66	Slc3a2, Cacng4	http://discovery.lifemapsc.com/in-vivo-development/brain/meninges
0.253941	Cell	Zygote	In vivo	Prenatal	Inner Cell Mass, Trophoblast, Zygote	1	35	LIFR	http://discovery.lifemapsc.com/in-vivo-development/zygote/zygote/zygote
0.253385	OrganSystem	Limb	In vivo	Prenatal-PostNatal	Limb	3	186	JAG1, Ctcf, Ddx46	http://discovery.lifemapsc.com/in-vivo-development/limb
0.252269	Cell	Mature Ganglion Cells	In vivo	Prenatal-PostNatal	Eye, Ganglion, Retina, Neurons	1	22	Gap43	http://discovery.lifemapsc.com/in-vivo-development/eye/ganglion-cell-layer/mature-ganglion-cells
0.249074	BIDiffExpSet	Spleen ; Cells in White Pulp	In vivo	PostNatal	Spleen	17	1079	TSC1, PSMD9, PTPN11, SUCLA2, GTF2H1, CTCF, KPTN, MED4, AVEN, COQ8A, SLTM, MYOCD, THRAP3, NDUFAF1, CAMKK2, EWSR1, UBQLN1	http://discovery.lifemapsc.com/gene-expression-signals/high-throughput/large-scale-dataset-human-protein-atlas-protein-expression-data/spleen-cells-in-white-pulp
0.248978	BIDiffExpSet	Sensory Organ/ear	In vivo	Prenatal	Ear	16	809	Cdh11, Ctnnb1, Bnip3l, B4galt6, Fgf3, Mapk8ip2, Aff4, Shroom1, Kremen1, Acadl, Ccnd2, Minpp1, Prkca, Plxnb2, Aldh1a2, Dpysl2	http://discovery.lifemapsc.com/gene-expression-signals/high-throughput/large-scale-dataset-mgi/sensory-organ/ear
0.248975	Cell	Odontoblasts	In vivo	Prenatal-PostNatal	Tooth	2	64	Ctnnb1, Fgf3	http://discovery.lifemapsc.com/in-vivo-development/tooth/dentin/odontoblasts
0.246349	OrganSystem	Eye	In vivo	Prenatal-PostNatal	Eye	15	1137	Jag1, Cdh11, Ctnnb1, Bnip3l, Fgf3, Syt1, Mapk8ip2, Aff4, Hunk, Actr10, Ccnd2, Plxnb2, Aldh1a2, Dpysl2, Chkb	http://discovery.lifemapsc.com/in-vivo-development/eye
0.244225	Cell	Intraembryonic Epiblast Cells	In vivo	Prenatal	Epiblast	3	147	CTNNB1, CER1, Pnma2	http://discovery.lifemapsc.com/in-vivo-development/epiblast/epiblast/intraembryonic-epiblast-cells
0.243712	Cell	Bone Marrow Stromal Cells	In vivo	Prenatal-PostNatal	Limb, Mesenchymal Stem Cells	1	36	LIFR	http://discovery.lifemapsc.com/in-vivo-development/limb/pelvic-girdle/bone-marrow-stromal-cells
0.242295	Cell	Morula Cells	In vivo	Prenatal	Inner Cell Mass, Trophoblast, Zygote	1	33	LIFR	http://discovery.lifemapsc.com/in-vivo-development/zygote/morula/morula-cells
0.240356	AnatCompartment	Pelvic Girdle	In vivo	Prenatal-PostNatal	Limb, Bone	2	79	Mapk8ip2, Hhip	http://discovery.lifemapsc.com/in-vivo-development/limb/pelvic-girdle
0.240153	BIDiffExpSet	Uterus 2 ; Cells in Endometrial Stroma	In vivo	PostNatal	Uterus	15	742	TSC1, PSMD9, PTPN11, GTF2H1, KHDRBS3, CTCF, MED4, SERTAD2, MYOCD, THRAP3, FSCN1, SCARB2, DPYSL2, RPS6, EWSR1	http://discovery.lifemapsc.com/gene-expression-signals/high-throughput/large-scale-dataset-human-protein-atlas-protein-expression-data/uterus-2-cells-in-endometrial-stroma
0.24	BIDiffExpSet	Vertebral Axis Muscle System	In vivo	Prenatal	Muscle	3	168	Armh4, Myl1, Tmtc2	http://discovery.lifemapsc.com/gene-expression-signals/high-throughput/large-scale-dataset-eurexpress/vertebral-axis-muscle-system
0.239616	TCCell	Human umbilical vein endothelial cells (HUVEC)	In vitro	PostNatal	Endothelium	4	192	CDH11, LIFR, HHIP, ALDH1A2	http://discovery.lifemapsc.com/stem-cell-differentiation/in-vitro-cells/endothelium-homo-sapiens-human-umbilical-vein-endothelial-cells-huvec-lonza
0.239386	Cell	Prechondrocytic Mesenchymal Cells	In vivo	Prenatal	Limb, Bone, Cartilage	3	127	Ctnnb1, Tbc1d15, Unc13b	http://discovery.lifemapsc.com/in-vivo-development/limb/zeugopod/prechondrocytic-mesenchymal-cells
0.237726	OrganSystem	Smooth Muscle	In vivo	Prenatal-PostNatal	Smooth Muscle	2	99	CDH11, CXCL8	http://discovery.lifemapsc.com/in-vivo-development/smooth-muscle
0.237276	Cell	Testicular Interstitial Cells	In vivo	Prenatal	Testis	3	168	Cdh11, Frem1, Hhip	http://discovery.lifemapsc.com/in-vivo-development/testis/testis-interstitium/testicular-interstitial-cells
0.236152	TCCell	Endothelial cells (family)	In vitro	PostNatal	Endothelium	4	200	CDH11, LIFR, HHIP, ALDH1A2	http://discovery.lifemapsc.com/stem-cell-differentiation/in-vitro-cells/endothelium-homo-sapiens-endothelial-cells-family
0.235563	TCCell	Bone marrow-derived hematopoietic stem cells	In vitro	PostNatal	Blood	2	52	CTNNB1, NUSAP1	http://discovery.lifemapsc.com/stem-cell-differentiation/in-vitro-cells/blood-homo-sapiens-bone-marrow-derived-hematopoietic-stem-cells-lonza
0.23545	PDCell	Mesoderm-like cells	In vitro	Prenatal	Uncategorized	2	111	CDH11, ARHGAP24	http://discovery.lifemapsc.com/stem-cell-differentiation/protocols/heart-mesoderm-myocardium-differentiation-derivation-of-cardiomyocytes-from-pluripotent-stem-cells-and-sorting-for-vcam1-marker?TCCellID=f18f568f-744b-4493-9d46-ce988e7501db
0.235229	Cell	8-Cell Embryo	In vivo	Prenatal	Inner Cell Mass, Trophoblast, Zygote	1	38	LIFR	http://discovery.lifemapsc.com/in-vivo-development/zygote/morula/8-cell-embryo
0.233391	BIDiffExpSet	Hair Follicle Sub-bulge	In vivo	PostNatal	Hair, Dermis	3	52	JAG1, SCAMP1, COL8A2	http://discovery.lifemapsc.com/gene-expression-signals/high-throughput/large-scale-dataset-barcode-u133a/hair-follicle-sub-bulge
0.231602	BIDiffExpSet	Medial Temporal Gyrus	In vivo	PostNatal	Brain	2	83	RUSC2, MAPK11	http://discovery.lifemapsc.com/gene-expression-signals/high-throughput/large-scale-dataset-barcode-u133-plus-2-0/medial-temporal-gyrus
0.231356	PDCell	Epiblast-like cells	In vitro	Prenatal	Epiblast	2	117	Ccnd2, Syce3	http://discovery.lifemapsc.com/stem-cell-differentiation/protocols/epiblast-germ-cells-reproductive-system-differentiation-reconstitution-of-the-mouse-germ-cell-from-pluripotent-stem-cells?TCCellID=b1624397-7a5d-4377-99ec-ac6fc99d4df9
0.230888	Cell	Myelinating Oligodendrocyte Cells	In vivo	PostNatal	Spinal Cord, Oligodendrocytes, Glial Cells	1	28	Sema6a	http://discovery.lifemapsc.com/in-vivo-development/spinal-cord/spinal-cord-white-matter/myelinating-oligodendrocyte-cells
0.230775	BIDiffExpSet	Oral Region/gland/salivary Gland/submandibular Gland Primordium	In vivo	Prenatal	Gastrointestinal Tract	6	275	Slc3a2, Psma3, B4galt6, Irf6, Perp, Adgra3	http://discovery.lifemapsc.com/gene-expression-signals/high-throughput/large-scale-dataset-eurexpress/oral-region/gland/salivary-gland/submandibular-gland-primordium
0.230225	AnatCompartment	Outflow Tract	In vivo	Prenatal	Heart	2	113	JAG1, Gap43	http://discovery.lifemapsc.com/in-vivo-development/heart/outflow-tract
0.229649	Cell	Primordial Germ Cell Precursors	In vivo	Prenatal	Epiblast, Gonad, Germ Cells	2	110	Cdh11, Fgf3	http://discovery.lifemapsc.com/in-vivo-development/epiblast/epiblast/primordial-germ-cell-precursors
0.229459	Cell	Dental Mesenchymal Cells	In vivo	Prenatal	Tooth, Head Mesenchyme	2	119	Fgf3, Col8a2	http://discovery.lifemapsc.com/in-vivo-development/head-mesenchyme/branchial-arch-1/dental-mesenchymal-cells
0.229365	TCCell	Bone marrow-derived hematopoietic stem cells (family)	In vitro	PostNatal	Blood	2	56	CTNNB1, NUSAP1	http://discovery.lifemapsc.com/stem-cell-differentiation/in-vitro-cells/blood-homo-sapiens-bone-marrow-derived-hematopoietic-stem-cells-family
0.229085	PDCell	Vascular endothelial growth factor-induced cells	In vitro	Prenatal	Uncategorized	3	185	CDH11, LIFR, HUNK	http://discovery.lifemapsc.com/stem-cell-differentiation/protocols/endothelium-differentiation-derivation-and-purification-of-endothelial-precursor-cells-following-tgf-beta-inhibition?TCCellID=47e623bd-4acd-4cd5-848c-0b4e8ee18772
0.229062	OrganSystem	Umbilical Cord	In vivo	Prenatal	Umbilical Cord	1	75	RPAP1	http://discovery.lifemapsc.com/in-vivo-development/umbilical-cord
0.227577	AnatCompartment	Ureter	In vivo	Prenatal-PostNatal	Lower Urinary Tract	2	162	Jag1, Tmtc2	http://discovery.lifemapsc.com/in-vivo-development/lower-urinary-tract/ureter
0.22725	PDCell	Ventral/hypothalamic-like neurons	In vitro	Prenatal-PostNatal	Brain, Neurons	1	58	SYT1	http://discovery.lifemapsc.com/stem-cell-differentiation/protocols/brain-dopaminergic-neurons-differentiation-generation-of-midbrain-dopaminergic-forebrain-and-hypothalamic-neural-progenitors?TCCellID=6d9f27d7-9570-41d5-9f9b-74acd95015a6
0.227097	Cell	Mononuclear Myocytes	In vivo	Prenatal	Somite, Skeletal Muscle	1	51	Dock5	http://discovery.lifemapsc.com/in-vivo-development/somite/sacral-primary-hypaxial-myotome/mononuclear-myocytes
0.227097	Cell	Mononuclear Myocytes	In vivo	Prenatal	Somite, Skeletal Muscle	1	51	Dock5	http://discovery.lifemapsc.com/in-vivo-development/somite/thoracic-primary-hypaxial-myotome/mononuclear-myocytes
0.227097	Cell	Mononuclear Myocytes	In vivo	Prenatal	Somite, Skeletal Muscle	1	51	Dock5	http://discovery.lifemapsc.com/in-vivo-development/somite/cervical-primary-hypaxial-myotome/mononuclear-myocytes
0.227097	Cell	Mononuclear Myocytes	In vivo	Prenatal	Somite, Skeletal Muscle	1	51	Dock5	http://discovery.lifemapsc.com/in-vivo-development/somite/lumbar-primary-hypaxial-myotome/mononuclear-myocytes
0.22648	TCCell	Umbilical cord blood-derived mesenchymal stem cells type 2	In vitro	Prenatal	Umbilical Cord, Mesenchymal Stem Cells	2	97	CCND2, CXCL8	http://discovery.lifemapsc.com/stem-cell-differentiation/in-vitro-cells/mesenchymal-stem-cells-umbilical-cord-homo-sapiens-umbilical-cord-blood-derived-mesenchymal-stem-cells-type-2-corriel-institute
0.226341	Cell	Mononuclear Myocytes	In vivo	Prenatal	Somite, Skeletal Muscle	1	52	Dock5	http://discovery.lifemapsc.com/in-vivo-development/somite/thoracic-primary-epaxial-myotome/mononuclear-myocytes
0.226341	Cell	Mononuclear Myocytes	In vivo	Prenatal	Somite, Skeletal Muscle	1	52	Dock5	http://discovery.lifemapsc.com/in-vivo-development/somite/cervical-primary-epaxial-myotome/mononuclear-myocytes
0.226341	Cell	Mononuclear Myocytes	In vivo	Prenatal	Somite, Skeletal Muscle	1	52	Dock5	http://discovery.lifemapsc.com/in-vivo-development/somite/sacral-primary-epaxial-myotome/mononuclear-myocytes
0.226341	Cell	Mononuclear Myocytes	In vivo	Prenatal-PostNatal	Limb, Skeletal Muscle	1	52	Dock5	http://discovery.lifemapsc.com/in-vivo-development/limb/forelimb-ventral-muscles/mononuclear-myocytes
0.226341	Cell	Mononuclear Myocytes	In vivo	Prenatal	Somite, Skeletal Muscle	1	52	Dock5	http://discovery.lifemapsc.com/in-vivo-development/somite/lumbar-primary-epaxial-myotome/mononuclear-myocytes
0.226192	TCCell	Epithelial cells (family)	In vitro	Prenatal-PostNatal	Epithelial Cells	1	39	DSG3	http://discovery.lifemapsc.com/stem-cell-differentiation/in-vitro-cells/epithelial-cells-homo-sapiens-epithelial-cells-family
0.224313	AnatCompartment	Ureteric Bud	In vivo	Prenatal	Kidney	2	115	Dsg2, Rasl10a	http://discovery.lifemapsc.com/in-vivo-development/kidney/ureteric-bud
0.224169	Cell	Mononuclear Myocytes	In vivo	Prenatal	Somite, Skeletal Muscle	1	52	Dock5	http://discovery.lifemapsc.com/in-vivo-development/somite/sacral-hypaxial-myotome/mononuclear-myocytes
0.224169	Cell	Mononuclear Myocytes	In vivo	Prenatal	Somite, Skeletal Muscle	1	52	Dock5	http://discovery.lifemapsc.com/in-vivo-development/somite/lumbar-hypaxial-myotome/mononuclear-myocytes
0.224169	Cell	Mononuclear Myocytes	In vivo	Prenatal	Somite, Skeletal Muscle	1	52	Dock5	http://discovery.lifemapsc.com/in-vivo-development/somite/sacral-epaxial-myotome/mononuclear-myocytes
0.224169	Cell	Mononuclear Myocytes	In vivo	Prenatal	Somite, Skeletal Muscle	1	52	Dock5	http://discovery.lifemapsc.com/in-vivo-development/somite/thoracic-epaxial-myotome/mononuclear-myocytes
0.224169	Cell	Mononuclear Myocytes	In vivo	Prenatal	Somite, Skeletal Muscle	1	52	Dock5	http://discovery.lifemapsc.com/in-vivo-development/somite/thoracic-hypaxial-myotome/mononuclear-myocytes
0.224169	Cell	Mononuclear Myocytes	In vivo	Prenatal	Somite, Skeletal Muscle	1	52	Dock5	http://discovery.lifemapsc.com/in-vivo-development/somite/lumbar-epaxial-myotome/mononuclear-myocytes
0.224148	AnatCompartment	Mesonephros	In vivo	Prenatal	Intermediate Mesoderm	3	210	JAG1, Cdh11, Col8a2	http://discovery.lifemapsc.com/in-vivo-development/intermediate-mesoderm/mesonephros
0.223517	TCCell	Umbilical cord blood-derived mesenchymal stem cells	In vitro	Prenatal	Umbilical Cord, Blood, Mesenchymal Stem Cells	2	112	LIFR, MYOCD	http://discovery.lifemapsc.com/stem-cell-differentiation/in-vitro-cells/blood-mesenchymal-stem-cells-umbilical-cord-homo-sapiens-umbilical-cord-blood-derived-mesenchymal-stem-cells-cedars-sinai-medical-center
0.223474	Cell	Mononuclear Myocytes	In vivo	Prenatal-PostNatal	Limb, Skeletal Muscle	1	53	Dock5	http://discovery.lifemapsc.com/in-vivo-development/limb/hindlimb-ventral-muscle/mononuclear-myocytes
0.223474	Cell	Mononuclear Myocytes	In vivo	Prenatal-PostNatal	Limb, Skeletal Muscle	1	53	Dock5	http://discovery.lifemapsc.com/in-vivo-development/limb/forelimb-dorsal-muscles/mononuclear-myocytes
0.223474	Cell	Mononuclear Myocytes	In vivo	Prenatal-PostNatal	Limb, Skeletal Muscle	1	53	Dock5	http://discovery.lifemapsc.com/in-vivo-development/limb/hindlimb-dorsal-muscle/mononuclear-myocytes
0.2234	PDCell	Oligodendrocyte-like cells	In vitro	Prenatal-PostNatal	Brain, Spinal Cord, Oligodendrocytes, Glial Cells	2	100	Cdh11, Mapk10	http://discovery.lifemapsc.com/stem-cell-differentiation/protocols/brain-neural-ectoderm-oligodendrocytes-spinal-cord-differentiation-generation-of-oligodendrocytes-from-epiblast-stem-cells?TCCellID=7f7c4b78-96dc-41be-bc6e-f8c55f83da6a
0.222861	AnatCompartment	Mandibular Process	In vivo	Prenatal-PostNatal	Bone	1	78	Col8a2	http://discovery.lifemapsc.com/in-vivo-development/bone/mandibular-process
0.222323	TCCell	Umbilical cord blood-derived mesenchymal stem cells (family)	In vitro	Prenatal	Umbilical Cord, Blood, Mesenchymal Stem Cells	2	122	LIFR, MYOCD	http://discovery.lifemapsc.com/stem-cell-differentiation/in-vitro-cells/blood-mesenchymal-stem-cells-umbilical-cord-homo-sapiens-umbilical-cord-blood-derived-mesenchymal-stem-cells-family
0.222222	BIDiffExpSet	Synovial Membrane	In vivo	PostNatal	Cartilage	1	26	MINDY2	http://discovery.lifemapsc.com/gene-expression-signals/high-throughput/large-scale-dataset-barcode-u133-plus-2-0/synovial-membrane
0.222222	BIDiffExpSet	Gallbladder	In vivo	PostNatal	Gall Bladder	1	11	SAA1	http://discovery.lifemapsc.com/gene-expression-signals/high-throughput/large-scale-dataset-homer/gallbladder
0.222222	BIDiffExpSet	Distal Colon	In vivo	PostNatal	Colon	1	19	Slc36a1	http://discovery.lifemapsc.com/gene-expression-signals/high-throughput/large-scale-dataset-barcode-430-2-0/distal-colon
0.222222	BIDiffExpSet	White Adipose Tissue	In vivo	PostNatal	Adipose	1	20	Tmem120b	http://discovery.lifemapsc.com/gene-expression-signals/high-throughput/large-scale-dataset-barcode-430-2-0/white-adipose-tissue
0.222222	BIDiffExpSet	Myometrium	In vivo	PostNatal	Uterus	1	31	FREM1	http://discovery.lifemapsc.com/gene-expression-signals/high-throughput/large-scale-dataset-barcode-u133-plus-2-0/myometrium
0.221984	PDCell	human epithelial stem cells	In vitro	Prenatal	Hair, Epidermis	2	120	CTNNB1, DSG3	http://discovery.lifemapsc.com/stem-cell-differentiation/protocols/epidermis-differentiation-generation-of-folliculogenic-hepscs-and-keratinocytes-from-pluripotent-stem-cells?TCCellID=ce747989-d2ef-4ca0-bb45-1f80acfa5193
0.221919	BIDiffExpSet	Sensory Organ/ear/inner Ear/labyrinth	In vivo	Prenatal	Bone	13	526	Cdh11, Ctnnb1, B4galt6, Fgf3, Aff4, Shroom1, Kremen1, Acadl, Ccnd2, Minpp1, Prkca, Plxnb2, Aldh1a2	http://discovery.lifemapsc.com/gene-expression-signals/high-throughput/large-scale-dataset-mgi/sensory-organ/ear/inner-ear/labyrinth
0.221724	TCCell	Decidua-derived mesenchymal cells	In vitro	PostNatal	Placenta, Mesenchymal Stem Cells	2	113	HUNK, SERTAD4	http://discovery.lifemapsc.com/stem-cell-differentiation/in-vitro-cells/mesenchymal-stem-cells-placenta-homo-sapiens-decidua-derived-mesenchymal-cells-osaka-national-hospital
0.221502	PDCell	Cardiomyocyte-like progenitor cells	In vitro	Prenatal	Heart	2	109	MYOCD, FREM1	http://discovery.lifemapsc.com/stem-cell-differentiation/protocols/heart-mesoderm-myocardium-differentiation-derivation-of-cardiomyocytes-from-pluripotent-stem-cells-and-sorting-for-vcam1-marker?TCCellID=b43172ca-193f-4fcd-a3d8-c640e88193d8
0.22077	PDCell	Midbrain dopaminergic-like neurons	In vitro	Prenatal-PostNatal	Brain, Neurons	1	73	TTR	http://discovery.lifemapsc.com/stem-cell-differentiation/protocols/brain-dopaminergic-neurons-differentiation-generation-of-midbrain-dopaminergic-forebrain-and-hypothalamic-neural-progenitors?TCCellID=984ef745-35d2-4f9a-aed6-ee1a755dd57f
0.2206	BIDiffExpSet	Breast Stroma	In vivo	PostNatal	Breast	2	56	PHACTR2, FREM1	http://discovery.lifemapsc.com/gene-expression-signals/high-throughput/large-scale-dataset-barcode-u133-plus-2-0/breast-stroma
0.220452	Cell	Dental Papilla Cells	In vivo	Prenatal-PostNatal	Tooth	2	131	Ctnnb1, Fgf3	http://discovery.lifemapsc.com/in-vivo-development/tooth/dental-papilla/dental-papilla-cells
0.2203	Cell	Metanephric Mesenchyme Cells	In vivo	Prenatal	Kidney	3	199	Cdh11, Ctnnb1, Myl1	http://discovery.lifemapsc.com/in-vivo-development/kidney/metanephric-mesenchyme/metanephric-mesenchyme-cells
0.219771	PDCell	Chondrocyte-like cells	In vitro	Prenatal-PostNatal	Bone, Cartilage	1	63	DPT	http://discovery.lifemapsc.com/stem-cell-differentiation/protocols/bone-cartilage-differentiation-generation-of-chondrocytes-from-human-fetal-mesenchymal-stromal-cells?TCCellID=48ac82a2-9b9b-442e-92d7-bc1508e69682
0.219559	BIDiffExpSet	Mesenchyme	In vivo	Prenatal	Mesoderm, Neural Crest	1	100	Cilp	http://discovery.lifemapsc.com/gene-expression-signals/high-throughput/large-scale-dataset-eurexpress/mesenchyme
0.219283	AnatCompartment	Autopod Long Bone	In vivo	Prenatal-PostNatal	Bone	1	87	Mapk8ip2	http://discovery.lifemapsc.com/in-vivo-development/bone/autopod-long-bone
0.218723	TCCell	C2a	In vitro	Prenatal	Inner Cell Mass	2	100	DSG2, SEMA6A	http://discovery.lifemapsc.com/stem-cell-differentiation/in-vitro-cells/inner-cell-mass-homo-sapiens-c2a-medical-college-of-wisconsin
0.218189	PDCell	HyStem+TGFbeta3+GDF5-induced E15 cells	In vitro	Prenatal-PostNatal	Bone, Cartilage	2	101	DPT, HHIP	http://discovery.lifemapsc.com/stem-cell-differentiation/in-vitro-cells/purestem-e15-meso-prx-latp-progenitor?TCCellID=edfd6924-77ba-4931-ba3e-a4d909e87efc
0.214614	Cell	Primordial Germ Cells	In vivo	Prenatal	Gonad, Placenta, Germ Cells	3	234	Ggh, Ccnd2, Aldh1a2	http://discovery.lifemapsc.com/in-vivo-development/placenta/allantois/primordial-germ-cells
0.211864	AnatCompartment	Optic Nerve	In vivo	Prenatal-PostNatal	Eye	1	137	Aff4	http://discovery.lifemapsc.com/in-vivo-development/eye/optic-nerve
0.211816	Cell	Immature Schwann Cells	In vivo	Prenatal	Peripheral Nervous System, Schwann Cells	1	82	Gap43	http://discovery.lifemapsc.com/in-vivo-development/peripheral-nervous-system/peripheral-nerve-domain/immature-schwann-cells
0.211295	PDCell	Mesenchymal Progenitor Cells - Passage 2	In vitro	Prenatal	Uncategorized	1	105	SEMA6A	http://discovery.lifemapsc.com/stem-cell-differentiation/protocols/adipose-differentiation-generation-of-adipocytes-from-human-pluripotent-stem-cells-using-viral-transduction?TCCellID=354e9104-2e38-4776-bd14-95425a956a09
0.210074	BIDiffExpSet	Nasal Epithelium	In vivo	PostNatal	Nose, Epithelial Cells	1	52	TEKT2	http://discovery.lifemapsc.com/gene-expression-signals/high-throughput/large-scale-dataset-barcode-u133a/nasal-epithelium
0.210064	BIDiffExpSet	Ganglion/cranial/facial VII	In vivo	Prenatal	Brain	8	438	Lifr, B4galt6, Syt1, Mapk8ip2, Cacng5, Map7d1, Tmtc2, Mindy2	http://discovery.lifemapsc.com/gene-expression-signals/high-throughput/large-scale-dataset-eurexpress/ganglion/cranial/facial-vii
0.208989	PDCell	Hepatocyte-like cells	In vitro	Prenatal-PostNatal	Liver	1	102	TTR	http://discovery.lifemapsc.com/stem-cell-differentiation/protocols/liver-differentiation-generation-of-hepatocyte-like-cells-from-human-pluripotent-stem-cells?TCCellID=78353d46-86ae-446b-a524-38e925e2afd0
0.208815	TCCell	Epiblast Stem Cell line 7	In vitro	Prenatal	Epiblast	1	102	Cer1	http://discovery.lifemapsc.com/stem-cell-differentiation/in-vitro-cells/epiblast-mus-musculus-epiblast-stem-cell-line-7-ninds-national-institute-of-health
0.208405	BIDiffExpSet	Ganglion/cranial/vestibulocochlear VIII	In vivo	Prenatal	Brain	7	358	B4galt6, Syt1, Mapk8ip2, Cacng5, Hdac10, Tmtc2, Mindy2	http://discovery.lifemapsc.com/gene-expression-signals/high-throughput/large-scale-dataset-eurexpress/ganglion/cranial/vestibulocochlear-viii
0.207794	Cell	Mesothelial Cells	In vivo	Prenatal	Liver, Mesoderm	1	105	Frem1	http://discovery.lifemapsc.com/in-vivo-development/mesoderm/hepatic-mesenchyme/mesothelial-cells
0.207051	TCCell	Line H9 (Naive)	In vitro	Prenatal	Inner Cell Mass	1	103	TENM2	http://discovery.lifemapsc.com/stem-cell-differentiation/in-vitro-cells/inner-cell-mass-homo-sapiens-line-h9-naive-weizmann-institute-of-science
0.207051	TCCell	Naive human embryonic stem cells (family)	In vitro	Prenatal	Inner Cell Mass	1	103	TENM2	http://discovery.lifemapsc.com/stem-cell-differentiation/in-vitro-cells/inner-cell-mass-homo-sapiens-naive-human-embryonic-stem-cells-family
0.20666	OrganSystem	Epidermis	In vivo	Prenatal-PostNatal	Epidermis	2	176	Spink5, Sltm	http://discovery.lifemapsc.com/in-vivo-development/epidermis
0.206127	Cell	T Helper Cells	In vivo	Prenatal	Blood	1	81	PRKCA	http://discovery.lifemapsc.com/in-vivo-development/blood/peripheral-blood/t-helper-cells
0.205735	PDCell	Induced hepatocyte-like cells	In vitro	Prenatal-PostNatal	Liver, Epithelial Cells	1	103	Saa1	http://discovery.lifemapsc.com/stem-cell-differentiation/in-vitro-cells/fibroblasts-mus-musculus-mouse-embryonic-fibroblasts-kyushu-university?TCCellID=5c6c4389-faba-4c52-892d-c38189db4d1c
0.205725	TCCell	Detroit 551	In vitro	Prenatal	Dermis, Fibroblasts	2	199	CDH11, TENM2	http://discovery.lifemapsc.com/stem-cell-differentiation/in-vitro-cells/ccl-110-dermis-fibroblasts-homo-sapiens-detroit-551-atcc
0.205579	AnatCompartment	Mesencephalic Floor Plate	In vivo	Prenatal	Neural Tube	1	112	Gm2a	http://discovery.lifemapsc.com/in-vivo-development/neural-tube/mesencephalic-floor-plate
0.204814	TCCell	PureStem™ 7SMOO32, NCr-fac & Meso Progenitor	In vitro	Prenatal	Mesoderm, Neural Crest	1	107	CDH11	http://discovery.lifemapsc.com/stem-cell-differentiation/in-vitro-cells/purestem-7smoo32-ncr-fac-meso-progenitor
0.204438	Cell	Ovarian Somatic Cells	In vivo	Prenatal	Ovary	1	111	Ctnnb1	http://discovery.lifemapsc.com/in-vivo-development/ovary/ovigerous-cord/ovarian-somatic-cells
0.204401	PDCell	Alveolar type II cells	In vitro	Prenatal-PostNatal	Lung	1	102	ARHGAP44	http://discovery.lifemapsc.com/stem-cell-differentiation/in-vitro-cells/epithelial-cells-lung-homo-sapiens-epithelial-cells-fetal-lung-childrens-hospital-of-philadelphia?TCCellID=e422ecb3-a0ee-41cb-84e7-5ca2359cdc11
0.204364	Cell	Adult Dopaminergic Neurons	In vivo	PostNatal	Brain, Dopaminergic Neurons, Neurons	1	69	Acadl	http://discovery.lifemapsc.com/in-vivo-development/brain/substantia-nigra-pars-compacta/adult-dopaminergic-neurons
0.203994	PDCell	HyStem+BMP4-induced MEL2 cells	In vitro	Prenatal-PostNatal	Bone	1	107	ARHGAP44	http://discovery.lifemapsc.com/stem-cell-differentiation/in-vitro-cells/purestem-mel2-ncr-fac-progenitor?TCCellID=58e9a969-53d5-4ed5-8974-4b017b2752f1
0.203157	Cell	Presumptive Podocytes	In vivo	Prenatal	Kidney, Epithelial Cells	2	209	Nusap1, Uqcrq	http://discovery.lifemapsc.com/in-vivo-development/kidney/podocyte-layer/presumptive-podocytes
0.202949	TCCell	ES03(HES-3)	In vitro	Prenatal	Inner Cell Mass	1	101	SEMA6A	http://discovery.lifemapsc.com/stem-cell-differentiation/in-vitro-cells/inner-cell-mass-homo-sapiens-es03-hes-3-wicell-research-institute-inc
0.202935	BIDiffExpSet	Liver ; Bile Duct Cells	In vivo	PostNatal	Liver	13	849	TSC1, CTNNB1, DSG2, PSMD9, SERTAD2, SLTM, MYOCD, THRAP3, NDUFAF1, SCARB2, DPYSL2, UBC, EWSR1	http://discovery.lifemapsc.com/gene-expression-signals/high-throughput/large-scale-dataset-human-protein-atlas-protein-expression-data/liver-bile-duct-cells
0.202667	PDCell	TGFbeta3+BMP7-induced chondrocytes	In vitro	Prenatal-PostNatal	Bone, Cartilage	1	100	DPT	http://discovery.lifemapsc.com/stem-cell-differentiation/in-vitro-cells/purestem-4d20-8-ncr-fac-progenitor?TCCellID=89fd6b26-92f8-4c5b-ae1b-1fa00cdd7b8e
0.202344	BIDiffExpSet	Frontal Cortex	In vivo	PostNatal	Brain	2	61	PNMA2, SCAMP1	http://discovery.lifemapsc.com/gene-expression-signals/high-throughput/large-scale-dataset-barcode-u133a/frontal-cortex
0.201365	PDCell	HyStem+BMP4-induced 7SMOO32 cells	In vitro	Prenatal-PostNatal	Adipose	1	106	SAA1	http://discovery.lifemapsc.com/stem-cell-differentiation/in-vitro-cells/purestem-7smoo32-ncr-fac-meso-progenitor?TCCellID=2e4503d4-a082-4e2e-9733-eda19488c736
0.200933	Cell	Podocytes	In vivo	Prenatal-PostNatal	Kidney, Epithelial Cells	1	125	Dock5	http://discovery.lifemapsc.com/in-vivo-development/kidney/podocyte-layer/podocytes
0.200933	TCCell	BG01V	In vitro	Prenatal	Inner Cell Mass	1	103	SEMA6A	http://discovery.lifemapsc.com/stem-cell-differentiation/in-vitro-cells/inner-cell-mass-homo-sapiens-bg01v-atcc
0.200671	Cell	Protoplasmic Astrocyte Cells	In vivo	Prenatal-PostNatal	Brain, Astrocytes, Glial Cells	1	104	Ttpa	http://discovery.lifemapsc.com/in-vivo-development/brain/neocortex/protoplasmic-astrocyte-cells
0.200379	PDCell	HyStem+BMP4-induced SM30 cells	In vitro	Prenatal-PostNatal	Adipose, Bone, Cartilage	1	104	MAPK10	http://discovery.lifemapsc.com/stem-cell-differentiation/in-vitro-cells/purestem-sm30-ncr-fac-meso-latp-progenitor?TCCellID=75a695cd-c3f3-4d99-ab53-ebd453743dbb
0.199866	TCCell	Induced pluripotent stem cell line 1	In vitro	Prenatal	Inner Cell Mass	1	102	SEMA6A	http://discovery.lifemapsc.com/stem-cell-differentiation/in-vitro-cells/inner-cell-mass-homo-sapiens-induced-pluripotent-stem-cell-line-1-university-of-pennsylvania-school-of-medicine
0.198759	BIDiffExpSet	Vulva	In vivo	PostNatal	Reproductive System	1	39	KREMEN1	http://discovery.lifemapsc.com/gene-expression-signals/high-throughput/large-scale-dataset-barcode-u133-plus-2-0/vulva
0.198525	BIDiffExpSet	Respiratory System	In vivo	Prenatal	Respiratory System	14	1021	Cdh11, Ctnnb1, Sucla2, Bnip3l, Aff4, Actr10, Kremen1, Acadl, Ccnd2, Uqcrq, Prkca, Plxnb2, Aldh1a2, Chkb	http://discovery.lifemapsc.com/gene-expression-signals/high-throughput/large-scale-dataset-mgi/respiratory-system
0.197708	BIDiffExpSet	Bladder	In vivo	PostNatal	Lower Urinary Tract	2	68	SCAMP1, GP2	http://discovery.lifemapsc.com/gene-expression-signals/high-throughput/large-scale-dataset-homer/bladder
0.197672	PDCell	HyStem+BMP4-induced E15 cells	In vitro	Prenatal-PostNatal	Adipose, Bone, Cartilage	1	108	MAPK10	http://discovery.lifemapsc.com/stem-cell-differentiation/in-vitro-cells/purestem-e15-meso-prx-latp-progenitor?TCCellID=4c5af57c-b34f-4331-a41d-9d24284a3ee6
0.196957	BIDiffExpSet	Prefrontal Cortex	In vivo	PostNatal	Brain	2	102	SCAMP1, SCARB2	http://discovery.lifemapsc.com/gene-expression-signals/high-throughput/large-scale-dataset-barcode-u133a/prefrontal-cortex
0.196921	TCCell	Trabecular meshwork-derived mesenchymal stem cells	In vitro	PostNatal	Eye, Mesenchymal Stem Cells	1	138	CXCL8	http://discovery.lifemapsc.com/stem-cell-differentiation/in-vitro-cells/eye-mesenchymal-stem-cells-homo-sapiens-trabecular-meshwork-derived-mesenchymal-stem-cells-genome-institute-of-singapore
0.196637	TCCell	CyT49	In vitro	Prenatal	Inner Cell Mass	1	127	GAP43	http://discovery.lifemapsc.com/stem-cell-differentiation/in-vitro-cells/inner-cell-mass-homo-sapiens-cyt49-viacyte-novocell-san-diego-ca
0.196637	PDCell	HyStem+TGFbeta3+GDF5-induced SM30 cells	In vitro	Prenatal-PostNatal	Bone, Cartilage	1	102	DPT	http://discovery.lifemapsc.com/stem-cell-differentiation/in-vitro-cells/purestem-sm30-ncr-fac-meso-latp-progenitor?TCCellID=d0e68e02-a929-4f37-bc12-b6b58a2f2048
0.196134	Cell	Bipotent Endocrine/Duct Progenitor Cells	In vivo	Prenatal-PostNatal	Pancreas, Epithelial Cells	1	113	Cer1	http://discovery.lifemapsc.com/in-vivo-development/pancreas/ventral-pancreatic-bud/bipotent-endocrine-duct-progenitor-cells
0.195591	BIDiffExpSet	Aorta	In vivo	PostNatal	Endothelium	1	49	Rusc2	http://discovery.lifemapsc.com/gene-expression-signals/high-throughput/large-scale-dataset-barcode-430-2-0/aorta
0.194733	PDCell	HyStem+TGFbeta3+GDF5-induced 4D20.8 cells	In vitro	Prenatal-PostNatal	Bone, Cartilage	1	106	DPT	http://discovery.lifemapsc.com/stem-cell-differentiation/in-vitro-cells/purestem-4d20-8-ncr-fac-progenitor?TCCellID=9b7724d8-05c9-4f07-89e4-6aa3cdb593e2
0.194523	Cell	Bipotent Endocrine/Duct Progenitor Cells	In vivo	Prenatal-PostNatal	Pancreas, Epithelial Cells	1	115	Cer1	http://discovery.lifemapsc.com/in-vivo-development/pancreas/dorsal-pancreatic-bud/bipotent-endocrine-duct-progenitor-cells
0.194033	Cell	Hematopoietic Stem Cells	In vivo	Prenatal	Liver, Blood	1	119	Ccdc158	http://discovery.lifemapsc.com/in-vivo-development/liver/liver-bud/hematopoietic-stem-cells
0.193824	BIDiffExpSet	Cortex	In vivo	PostNatal	Brain	2	154	ARID4A, SCAMP1	http://discovery.lifemapsc.com/gene-expression-signals/high-throughput/large-scale-dataset-barcode-u133a/cortex
0.19276	TCCell	Line H1 (WA01)	In vitro	Prenatal	Inner Cell Mass	1	125	LRFN2	http://discovery.lifemapsc.com/stem-cell-differentiation/in-vitro-cells/inner-cell-mass-homo-sapiens-line-h1-wa01-wicell-research-institute-inc
0.191959	BIDiffExpSet	Quadriceps	In vivo	PostNatal	Skeletal Muscle	1	91	PDLIM7	http://discovery.lifemapsc.com/gene-expression-signals/high-throughput/large-scale-dataset-barcode-u133a/quadriceps
0.191338	AnatCompartment	Zeugopod Periosteum	In vivo	Prenatal-PostNatal	Bone	1	160	Slc36a2	http://discovery.lifemapsc.com/in-vivo-development/bone/zeugopod-periosteum
0.19014	BIDiffExpSet	Stomach Cardiac	In vivo	PostNatal	Stomach	1	29	PDILT	http://discovery.lifemapsc.com/gene-expression-signals/high-throughput/large-scale-dataset-barcode-u133-plus-2-0/stomach-cardiac
0.189947	TCCell	Blimp1- mVenus and stella-ECFP genetically modified stem cells	In vitro	Prenatal	Inner Cell Mass	1	176	Ripor1	http://discovery.lifemapsc.com/stem-cell-differentiation/in-vitro-cells/inner-cell-mass-mus-musculus-blimp1-mvenus-and-stella-ecfp-genetically-modified-stem-cells-rikken-kobe-institute
0.189903	PDCell	Neural ectoderm cells	In vitro	Prenatal-PostNatal	Neural Ectoderm	1	168	MAPK10	http://discovery.lifemapsc.com/stem-cell-differentiation/protocols/neural-ectoderm-differentiation-generation-of-functional-floor-plate-or-neuroectoderm-cells-from-human-embryonic-stem-cells?TCCellID=24da9910-b41f-4ff2-aab1-10d28a14f8a5
0.188034	Cell	Natural Killer Cells	In vivo	Prenatal-PostNatal	Blood	1	156	Rasl12	http://discovery.lifemapsc.com/in-vivo-development/blood/peripheral-blood/natural-killer-cells
0.187396	BIDiffExpSet	Lymph Node	In vivo	PostNatal	Lymph	1	53	Dock8	http://discovery.lifemapsc.com/gene-expression-signals/high-throughput/large-scale-dataset-barcode-430-2-0/lymph-node
0.187077	BIDiffExpSet	Human Pulmonary Artery Smooth Muscle Cells (HPASMC)	In vitro	PostNatal	Lung, Smooth Muscle	3	97	HHIP, CXCL8, ALDH1A2	http://discovery.lifemapsc.com/gene-expression-signals/high-throughput/large-scale-dataset-cultured-cell-collection/human-pulmonary-artery-smooth-muscle-cells-hpasmc
0.185116	AnatCompartment	Zeugopod Growth Plate	In vivo	Prenatal-PostNatal	Bone	1	184	Sobp	http://discovery.lifemapsc.com/in-vivo-development/bone/zeugopod-growth-plate
0.182414	PDCell	Floor plate-like cells	In vitro	Prenatal-PostNatal	Neural Tube	1	204	MAPK10	http://discovery.lifemapsc.com/stem-cell-differentiation/protocols/neural-ectoderm-differentiation-generation-of-functional-floor-plate-or-neuroectoderm-cells-from-human-embryonic-stem-cells?TCCellID=06e43ec2-e017-4a36-8008-e2b239179d82
0.182408	BIDiffExpSet	Epididymal Fat Pads	In vivo	PostNatal	Adipose	1	66	Tmem120b	http://discovery.lifemapsc.com/gene-expression-signals/high-throughput/large-scale-dataset-barcode-430-2-0/epididymal-fat-pads
0.180432	BIDiffExpSet	Splenocytes	In vivo	PostNatal	Spleen	1	53	Ranbp10	http://discovery.lifemapsc.com/gene-expression-signals/high-throughput/large-scale-dataset-barcode-430-2-0/splenocytes
0.180306	OrganSystem	Peripheral Nervous System	In vivo	Prenatal-PostNatal	Peripheral Nervous System	8	606	Cdh11, Ctnnb1, Sucla2, Syt1, Mapk8ip2, Aff4, Actr10, Prkca	http://discovery.lifemapsc.com/in-vivo-development/peripheral-nervous-system
0.17973	Cell	Sertoli cells	In vivo	Prenatal-PostNatal	Testis	1	222	Lifr	http://discovery.lifemapsc.com/in-vivo-development/testis/seminiferous-tubules/sertoli-cells
0.179164	OrganSystem	Thymus	In vivo	Prenatal-PostNatal	Thymus	1	241	RASSF5	http://discovery.lifemapsc.com/in-vivo-development/thymus
0.17801	BIDiffExpSet	Huvec	In vivo	PostNatal	Umbilical Cord, Endothelium	1	93	TIGAR	http://discovery.lifemapsc.com/gene-expression-signals/high-throughput/large-scale-dataset-barcode-u133a/huvec
0.176817	BIDiffExpSet	Cardiac Myocytes	In vivo	PostNatal	Heart	2	98	CDH11, CXCL8	http://discovery.lifemapsc.com/gene-expression-signals/high-throughput/large-scale-dataset-gnf-biogps/cardiac-myocytes
0.176763	BIDiffExpSet	Breast Ductal Cells	In vivo	PostNatal	Breast	2	99	TSC1, AFF4	http://discovery.lifemapsc.com/gene-expression-signals/high-throughput/large-scale-dataset-barcode-u133-plus-2-0/breast-ductal-cells
0.175372	BIDiffExpSet	Human Urothelial Cells (HUC)	In vitro	PostNatal	Lower Urinary Tract, Epithelial Cells	2	98	ITPKA, SLC3A2	http://discovery.lifemapsc.com/gene-expression-signals/high-throughput/large-scale-dataset-cultured-cell-collection/human-urothelial-cells-huc
0.175009	BIDiffExpSet	Skin	In vivo	PostNatal	Skin	2	87	TTR, CAPG	http://discovery.lifemapsc.com/gene-expression-signals/high-throughput/large-scale-dataset-homer/skin
0.174498	BIDiffExpSet	Human Hepatic Stellate Cells (HHSteC)	In vitro	PostNatal	Liver	2	97	DSG2, ITPKA	http://discovery.lifemapsc.com/gene-expression-signals/high-throughput/large-scale-dataset-cultured-cell-collection/human-hepatic-stellate-cells-hhstec
0.172642	BIDiffExpSet	Human Skeletal Muscle Cells (HSkMC)	In vitro	PostNatal	Skeletal Muscle	2	99	SLC3A2, MYL1	http://discovery.lifemapsc.com/gene-expression-signals/high-throughput/large-scale-dataset-cultured-cell-collection/human-skeletal-muscle-cells-hskmc
0.172272	BIDiffExpSet	Skeleton/axial Skeleton	In vivo	Prenatal	Lateral Plate Mesoderm, Mesoderm, Somite, Paraxial Mesoderm	10	516	Cdh11, Ctnnb1, Actr10, Kremen1, Ccnd2, Uqcrq, Plxnb2, Aldh1a2, Sco2, Slc36a2	http://discovery.lifemapsc.com/gene-expression-signals/high-throughput/large-scale-dataset-mgi/skeleton/axial-skeleton
0.172128	BIDiffExpSet	Human Umbillical Artery Smooth Muscle Cells (HUASMC)	In vitro	PostNatal	Umbilical Cord, Smooth Muscle	2	97	DSG2, CXCL8	http://discovery.lifemapsc.com/gene-expression-signals/high-throughput/large-scale-dataset-cultured-cell-collection/human-umbillical-artery-smooth-muscle-cells-huasmc
0.17176	BIDiffExpSet	Human Iris Pigment Epithelial Cells (HIPEpiC)	In vitro	PostNatal	Eye, Epithelial Cells	2	98	DSG2, CXCL8	http://discovery.lifemapsc.com/gene-expression-signals/high-throughput/large-scale-dataset-cultured-cell-collection/human-iris-pigment-epithelial-cells-hipepic
0.171741	BIDiffExpSet	Superior Temporal Gyrus	In vivo	PostNatal	Brain	1	170	SCAMP1	http://discovery.lifemapsc.com/gene-expression-signals/high-throughput/large-scale-dataset-barcode-u133a/superior-temporal-gyrus
0.171532	BIDiffExpSet	Human Umbilical Smooth Muscle (HUSM)	In vitro	PostNatal	Umbilical Cord, Smooth Muscle	2	99	HHIP, CXCL8	http://discovery.lifemapsc.com/gene-expression-signals/high-throughput/large-scale-dataset-cultured-cell-collection/human-umbilical-smooth-muscle-husm
0.171039	BIDiffExpSet	Human Renal Proximal Tubular Epithelial Cells (HRPTEpiC)	In vitro	PostNatal	Kidney, Epithelial Cells	2	99	SEMA6A, ALDH1A2	http://discovery.lifemapsc.com/gene-expression-signals/high-throughput/large-scale-dataset-cultured-cell-collection/human-renal-proximal-tubular-epithelial-cells-hrptepic
0.170926	BIDiffExpSet	Parotid Gland	In vivo	PostNatal	Oral Cavity, Gastrointestinal Tract	1	73	SERTAD4	http://discovery.lifemapsc.com/gene-expression-signals/high-throughput/large-scale-dataset-barcode-u133-plus-2-0/parotid-gland
0.170598	BIDiffExpSet	Human Mesenchymal Stem Cells (hMSC)-1	In vitro	PostNatal	Mesenchymal Stem Cells	2	99	CDH11, PNMA2	http://discovery.lifemapsc.com/gene-expression-signals/high-throughput/large-scale-dataset-cultured-cell-collection/human-mesenchymal-stem-cells-hmsc-1
0.168905	BIDiffExpSet	Human Conjunctival Fibroblasts (HConF)	In vitro	PostNatal	Fibroblasts	2	98	SCARA5, ALDH1A2	http://discovery.lifemapsc.com/gene-expression-signals/high-throughput/large-scale-dataset-cultured-cell-collection/human-conjunctival-fibroblasts-hconf
0.168498	BIDiffExpSet	Human Renal Epithelial Cells (HREpiC)	In vitro	PostNatal	Kidney, Epithelial Cells	2	99	DSG2, SAA1	http://discovery.lifemapsc.com/gene-expression-signals/high-throughput/large-scale-dataset-cultured-cell-collection/human-renal-epithelial-cells-hrepic
0.166667	Cell	Dermal Mesenchyme Cells	In vivo	Prenatal	Dermis	1	5	Ctnnb1	http://discovery.lifemapsc.com/in-vivo-development/dermis/ventral-subectodermal-mesenchyme/dermal-mesenchyme-cells
0.166667	Cell	Dermal Progenitor Cells	In vivo	Prenatal	Somite, Dermis	1	5	Ctnnb1	http://discovery.lifemapsc.com/in-vivo-development/somite/thoracic-dorsomedial-dermomyotome-lip/dermal-progenitor-cells
0.166667	Cell	Dermal Progenitor Cells	In vivo	Prenatal	Lateral Plate Mesoderm, Dermis	1	4	Ctnnb1	http://discovery.lifemapsc.com/in-vivo-development/lateral-plate-mesoderm/somatopleure/dermal-progenitor-cells
0.166667	Cell	Dermal Progenitor Cells	In vivo	Prenatal	Somite, Dermis	1	5	Ctnnb1	http://discovery.lifemapsc.com/in-vivo-development/somite/sacral-dorsomedial-dermomyotome-lip/dermal-progenitor-cells
0.166667	Cell	Dermal Progenitor Cells	In vivo	Prenatal	Somite, Dermis	1	4	Ctnnb1	http://discovery.lifemapsc.com/in-vivo-development/somite/lumbar-central-dermomyotome/dermal-progenitor-cells
0.166667	Cell	Dermal Progenitor Cells	In vivo	Prenatal	Dermis	1	6	Ctnnb1	http://discovery.lifemapsc.com/in-vivo-development/dermis/cranial-dermis/dermal-progenitor-cells
0.166667	Cell	Dermal Progenitor Cells	In vivo	Prenatal	Somite, Dermis	1	4	Ctnnb1	http://discovery.lifemapsc.com/in-vivo-development/somite/thoracic-central-dermomyotome/dermal-progenitor-cells
0.166667	Cell	Dermal Progenitor Cells	In vivo	Prenatal	Somite, Dermis	1	4	Ctnnb1	http://discovery.lifemapsc.com/in-vivo-development/somite/sacral-central-dermomyotome/dermal-progenitor-cells
0.166667	Cell	Dermal Mesenchyme Cells	In vivo	Prenatal	Dermis	1	6	Ctnnb1	http://discovery.lifemapsc.com/in-vivo-development/dermis/dorsal-subectodermal-mesenchyme/dermal-mesenchyme-cells
0.166667	Cell	Dermal Progenitor Cells	In vivo	Prenatal	Somite, Dermis	1	4	Ctnnb1	http://discovery.lifemapsc.com/in-vivo-development/somite/cervical-central-dermomyotome/dermal-progenitor-cells
0.166667	Cell	Dermal Progenitor Cells	In vivo	Prenatal	Somite, Dermis	1	5	Ctnnb1	http://discovery.lifemapsc.com/in-vivo-development/somite/lumbar-dorsomedial-dermomyotome-lip/dermal-progenitor-cells
0.166667	Cell	Dermal Progenitor Cells	In vivo	Prenatal	Somite, Dermis	1	5	Ctnnb1	http://discovery.lifemapsc.com/in-vivo-development/somite/cervical-dorsomedial-dermomyotome-lip/dermal-progenitor-cells
0.166333	BIDiffExpSet	Human Hepatic Sinusoidal Endothelial Cells (HHSEC)	In vitro	PostNatal	Liver, Endothelium	2	98	HHIP, HECW2	http://discovery.lifemapsc.com/gene-expression-signals/high-throughput/large-scale-dataset-cultured-cell-collection/human-hepatic-sinusoidal-endothelial-cells-hhsec
0.165316	BIDiffExpSet	Human Lymphatic Endothelial Cells (HLEC)	In vitro	PostNatal	Endothelium, Lymph	2	99	HHIP, HECW2	http://discovery.lifemapsc.com/gene-expression-signals/high-throughput/large-scale-dataset-cultured-cell-collection/human-lymphatic-endothelial-cells-hlec
0.165281	BIDiffExpSet	Human Pulmonary Artery Endothelial Cells (HPAEC)	In vitro	PostNatal	Heart, Endothelium	2	100	HHIP, SHANK3	http://discovery.lifemapsc.com/gene-expression-signals/high-throughput/large-scale-dataset-cultured-cell-collection/human-pulmonary-artery-endothelial-cells-hpaec
0.164614	BIDiffExpSet	Human Cardiac Microvascular Endothelial Cells (HCMEC)	In vitro	PostNatal	Heart, Endothelium	2	99	HHIP, HECW2	http://discovery.lifemapsc.com/gene-expression-signals/high-throughput/large-scale-dataset-cultured-cell-collection/human-cardiac-microvascular-endothelial-cells-hcmec
0.164339	BIDiffExpSet	Human Renal Glomerular Endothelial Cells (HRGEC)	In vitro	PostNatal	Kidney, Endothelium	2	100	HHIP, SHANK3	http://discovery.lifemapsc.com/gene-expression-signals/high-throughput/large-scale-dataset-cultured-cell-collection/human-renal-glomerular-endothelial-cells-hrgec
0.163932	BIDiffExpSet	Human Umbilical Artery Endothelial Cells (HUAEC)	In vitro	PostNatal	Umbilical Cord, Endothelium	2	100	HHIP, HECW2	http://discovery.lifemapsc.com/gene-expression-signals/high-throughput/large-scale-dataset-cultured-cell-collection/human-umbilical-artery-endothelial-cells-huaec
0.163333	BIDiffExpSet	Human Dermal Microvascular Endothelial Cells (HDMEC)	In vitro	PostNatal	Dermis, Endothelium	2	100	HHIP, HECW2	http://discovery.lifemapsc.com/gene-expression-signals/high-throughput/large-scale-dataset-cultured-cell-collection/human-dermal-microvascular-endothelial-cells-hdmec
0.161836	BIDiffExpSet	Nerve/cranial/trigeminal V	In vivo	Prenatal	Brain	2	200	Mapk8ip2, Map7d1	http://discovery.lifemapsc.com/gene-expression-signals/high-throughput/large-scale-dataset-eurexpress/nerve/cranial/trigeminal-v
0.161805	BIDiffExpSet	Neutrophils	In vivo	PostNatal	Blood	11	400	PDLIM7, ARPC3, RGS14, ST3GAL2, DOK3, ARID4A, CAMKK2, GRK6, C5AR2, DOCK5, DHX34	http://discovery.lifemapsc.com/gene-expression-signals/high-throughput/large-scale-dataset-barcode-u133-plus-2-0/neutrophils
0.160888	BIDiffExpSet	Stem Cells (umbilical Cord Cd34+)	In vivo	PostNatal	Umbilical Cord, Blood	9	348	CAMLG, PKN2, CLPX, MED4, RNF111, NUDT15, TBC1D15, YTHDF3, ZCCHC10	http://discovery.lifemapsc.com/gene-expression-signals/high-throughput/large-scale-dataset-barcode-u133a/stem-cells-umbilical-cord-cd34
0.160693	BIDiffExpSet	Fetal Liver Stromal Cells	In vitro	Prenatal	Liver	1	99	PERP	http://discovery.lifemapsc.com/gene-expression-signals/high-throughput/large-scale-dataset-cultured-cell-collection/fetal-liver-stromal-cells
0.160347	BIDiffExpSet	Human Tracheal Smooth Muscle Cells (HTSMC)	In vitro	PostNatal	Lung, Smooth Muscle	1	97	MAPK10	http://discovery.lifemapsc.com/gene-expression-signals/high-throughput/large-scale-dataset-cultured-cell-collection/human-tracheal-smooth-muscle-cells-htsmc
0.159956	BIDiffExpSet	Human Umbilical Mesenchymal Stem Cells (HUMSC)	In vitro	PostNatal	Umbilical Cord, Mesenchymal Stem Cells	1	96	CXCL8	http://discovery.lifemapsc.com/gene-expression-signals/high-throughput/large-scale-dataset-cultured-cell-collection/human-umbilical-mesenchymal-stem-cells-humsc
0.159811	BIDiffExpSet	Appendix	In vivo	PostNatal	Colon	1	99	DPT	http://discovery.lifemapsc.com/gene-expression-signals/high-throughput/large-scale-dataset-gnf-biogps/appendix
0.159381	BIDiffExpSet	Brain Pericytes	In vitro	PostNatal	Brain, Pericytes	1	99	CILP	http://discovery.lifemapsc.com/gene-expression-signals/high-throughput/large-scale-dataset-cultured-cell-collection/brain-pericytes
0.159334	BIDiffExpSet	Salivary Gland	In vivo	PostNatal	Oral Cavity	1	109	MAP7D1	http://discovery.lifemapsc.com/gene-expression-signals/high-throughput/large-scale-dataset-homer/salivary-gland
0.158225	BIDiffExpSet	Human Trabecular Meshwork Cells (HTMC)	In vitro	PostNatal	Eye	1	97	SCARA5	http://discovery.lifemapsc.com/gene-expression-signals/high-throughput/large-scale-dataset-cultured-cell-collection/human-trabecular-meshwork-cells-htmc
0.15809	BIDiffExpSet	Pharynx	In vivo	PostNatal	Gastrointestinal Tract	1	100	DSG3	http://discovery.lifemapsc.com/gene-expression-signals/high-throughput/large-scale-dataset-homer/pharynx
0.157777	BIDiffExpSet	Human Calvarial Osteoblasts (HCO)	In vitro	PostNatal	Bone	1	98	PNMA2	http://discovery.lifemapsc.com/gene-expression-signals/high-throughput/large-scale-dataset-cultured-cell-collection/human-calvarial-osteoblasts-hco
0.157468	BIDiffExpSet	Chorion Villus Cells	In vivo	Prenatal	Chorion	1	132	LIFR	http://discovery.lifemapsc.com/gene-expression-signals/high-throughput/large-scale-dataset-barcode-u133-plus-2-0/chorion-villus-cells
0.157468	BIDiffExpSet	Human Annulus Fibrosus Cells (HAFC)	In vitro	PostNatal	Cartilage	1	96	MAPK10	http://discovery.lifemapsc.com/gene-expression-signals/high-throughput/large-scale-dataset-cultured-cell-collection/human-annulus-fibrosus-cells-hafc
0.157033	BIDiffExpSet	Dental Pulp Stem Cells (DPSC)	In vitro	PostNatal	Tooth, Mesenchymal Stem Cells	1	97	HECW2	http://discovery.lifemapsc.com/gene-expression-signals/high-throughput/large-scale-dataset-cultured-cell-collection/dental-pulp-stem-cells-dpsc
0.15699	BIDiffExpSet	Human Cerebellar Astrocytes	In vitro	PostNatal	Brain, Astrocytes	1	98	NUSAP1	http://discovery.lifemapsc.com/gene-expression-signals/high-throughput/large-scale-dataset-cultured-cell-collection/human-cerebellar-astrocytes
0.156862	BIDiffExpSet	Human Preadipocyte-subcutaneous (HPA-s)	In vitro	PostNatal	Adipose	1	97	EGFLAM	http://discovery.lifemapsc.com/gene-expression-signals/high-throughput/large-scale-dataset-cultured-cell-collection/human-preadipocyte-subcutaneous-hpa-s
0.156564	BIDiffExpSet	Placenta Pericyte	In vitro	PostNatal	Placenta, Pericytes	1	99	EGFLAM	http://discovery.lifemapsc.com/gene-expression-signals/high-throughput/large-scale-dataset-cultured-cell-collection/placenta-pericytes
0.155897	BIDiffExpSet	Human Ovarian Fibroblasts (HOF)	In vitro	PostNatal	Ovary, Fibroblasts	1	97	CXCL8	http://discovery.lifemapsc.com/gene-expression-signals/high-throughput/large-scale-dataset-cultured-cell-collection/human-ovarian-fibroblasts-hof
0.155734	BIDiffExpSet	MAMMARY GLAND	In vivo	PostNatal	Breast	1	101	ARPC3	http://discovery.lifemapsc.com/gene-expression-signals/high-throughput/large-scale-dataset-tiger/mammary-gland
0.155693	BIDiffExpSet	Human Hippocampal Astrocytes	In vitro	PostNatal	Brain, Astrocytes	1	99	GAP43	http://discovery.lifemapsc.com/gene-expression-signals/high-throughput/large-scale-dataset-cultured-cell-collection/human-hippocampal-astrocytes
0.155289	BIDiffExpSet	Human Mesenchymal Stem Cell-adipose (HMSC-ad)	In vitro	PostNatal	Adipose, Mesenchymal Stem Cells	1	97	SCARA5	http://discovery.lifemapsc.com/gene-expression-signals/high-throughput/large-scale-dataset-cultured-cell-collection/human-mesenchymal-stem-cell-adipose-hmsc-ad
0.155129	BIDiffExpSet	Dorsal Root Ganglion	In vivo	PostNatal	Spinal Cord	1	98	PRKCA	http://discovery.lifemapsc.com/gene-expression-signals/high-throughput/large-scale-dataset-gnf-biogps/dorsal-root-ganglion
0.155049	BIDiffExpSet	Human Perineurial Cells (HPC)	In vitro	PostNatal	Peripheral Nervous System	1	98	CXCL8	http://discovery.lifemapsc.com/gene-expression-signals/high-throughput/large-scale-dataset-cultured-cell-collection/human-perineurial-cells-hpc
0.15501	BIDiffExpSet	Human Brain Vascular Smooth Muscle Cells (HBVSMC)	In vitro	PostNatal	Brain, Smooth Muscle	1	96	SERTAD4	http://discovery.lifemapsc.com/gene-expression-signals/high-throughput/large-scale-dataset-cultured-cell-collection/human-brain-vascular-smooth-muscle-cells-hbvsmc
0.154852	BIDiffExpSet	Adrenal Cortex	In vivo	PostNatal	Adrenal Gland	1	100	SCARB1	http://discovery.lifemapsc.com/gene-expression-signals/high-throughput/large-scale-dataset-gnf-biogps/adrenal-cortex
0.154617	BIDiffExpSet	Skin	In vivo	PostNatal	Skin	1	120	Spink5	http://discovery.lifemapsc.com/gene-expression-signals/high-throughput/large-scale-dataset-barcode-430-2-0/skin
0.154423	BIDiffExpSet	Human Neuron (HN)	In vitro	PostNatal	Neurons	1	98	GAP43	http://discovery.lifemapsc.com/gene-expression-signals/high-throughput/large-scale-dataset-cultured-cell-collection/human-neuron-1
0.154115	BIDiffExpSet	Human Mammary Fibroblasts (HMF)	In vitro	PostNatal	Breast, Fibroblasts	1	96	ITPKA	http://discovery.lifemapsc.com/gene-expression-signals/high-throughput/large-scale-dataset-cultured-cell-collection/human-mammary-fibroblasts-hmf
0.153888	BIDiffExpSet	Trigeminal Ganglion	In vivo	PostNatal	Brain	1	100	DNAH7	http://discovery.lifemapsc.com/gene-expression-signals/high-throughput/large-scale-dataset-gnf-biogps/trigeminal-ganglion
0.153624	BIDiffExpSet	Human Hair Dermal Papilla Cells (HHDPC)	In vitro	PostNatal	Hair, Dermis	1	99	SAA1	http://discovery.lifemapsc.com/gene-expression-signals/high-throughput/large-scale-dataset-cultured-cell-collection/human-hair-dermal-papilla-cells-hhdpc
0.15355	BIDiffExpSet	Ciliary Ganglion	In vivo	PostNatal	Brain	1	100	CXCL8	http://discovery.lifemapsc.com/gene-expression-signals/high-throughput/large-scale-dataset-gnf-biogps/ciliary-ganglion
0.153144	BIDiffExpSet	Olfactory Bulb	In vivo	PostNatal	Brain	1	99	PRKCA	http://discovery.lifemapsc.com/gene-expression-signals/high-throughput/large-scale-dataset-gnf-biogps/olfactory-bulb
0.153034	BIDiffExpSet	Parathyroid Gland	In vivo	PostNatal	Thyroid	1	106	VPS29	http://discovery.lifemapsc.com/gene-expression-signals/high-throughput/large-scale-dataset-homer/parathyroid-gland
0.15278	BIDiffExpSet	Human Neurons	In vitro	PostNatal	Neurons	1	97	GAP43	http://discovery.lifemapsc.com/gene-expression-signals/high-throughput/large-scale-dataset-cultured-cell-collection/human-neurons-2
0.152744	BIDiffExpSet	Human Tracheal Epithelial Cells (HTEpiC)	In vitro	PostNatal	Lung, Epithelial Cells	1	99	DSG3	http://discovery.lifemapsc.com/gene-expression-signals/high-throughput/large-scale-dataset-cultured-cell-collection/human-tracheal-epithelial-cells-htepic
0.152422	BIDiffExpSet	Human Lymphatic Fibroblasts (HLF)	In vitro	PostNatal	Lymph, Fibroblasts	1	99	EGFLAM	http://discovery.lifemapsc.com/gene-expression-signals/high-throughput/large-scale-dataset-cultured-cell-collection/human-lymphatic-fibroblasts-hlf
0.151931	BIDiffExpSet	X-gene Foreskin Fibroblasts	In vitro	PostNatal	Fibroblasts	1	98	DPT	http://discovery.lifemapsc.com/gene-expression-signals/high-throughput/large-scale-dataset-cultured-cell-collection/x-gene-foreskin-fibroblasts
0.151927	BIDiffExpSet	Forebrain/diencephalon/lateral Wall/mantle Layer	In vivo	Prenatal	Brain	2	207	Slc3a2, Slc22a8	http://discovery.lifemapsc.com/gene-expression-signals/high-throughput/large-scale-dataset-eurexpress/forebrain/diencephalon/lateral-wall/mantle-layer
0.151483	BIDiffExpSet	Human Lens Epithelial Cells (HLEpiC)	In vitro	PostNatal	Eye, Epithelial Cells	1	96	SEMA6A	http://discovery.lifemapsc.com/gene-expression-signals/high-throughput/large-scale-dataset-cultured-cell-collection/human-lens-epithelial-cells-hlepic
0.151449	BIDiffExpSet	Human Corneal Epithelial Cells (HCEpiC)	In vitro	PostNatal	Eye, Epithelial Cells	1	99	DSG3	http://discovery.lifemapsc.com/gene-expression-signals/high-throughput/large-scale-dataset-cultured-cell-collection/human-corneal-epithelial-cells-hcepic
0.150877	BIDiffExpSet	Human Ovarian Microvascular Endothelial Cells (HOMEC)	In vitro	PostNatal	Ovary, Endothelium	1	99	HECW2	http://discovery.lifemapsc.com/gene-expression-signals/high-throughput/large-scale-dataset-cultured-cell-collection/human-ovarian-microvascular-endothelial-cells-homec
0.150844	BIDiffExpSet	Thymus	In vivo	PostNatal	Thymus	1	99	NUSAP1	http://discovery.lifemapsc.com/gene-expression-signals/high-throughput/large-scale-dataset-gnf-biogps/thymus
0.150844	BIDiffExpSet	Adrenal Cortex	In vivo	PostNatal	Adrenal Gland	1	121	SCARB1	http://discovery.lifemapsc.com/gene-expression-signals/high-throughput/large-scale-dataset-barcode-u133-plus-2-0/adrenal-cortex
0.150398	BIDiffExpSet	Oral Region/gland/salivary Gland	In vivo	Prenatal	Gastrointestinal Tract	9	546	Ctnnb1, Sucla2, B4galt6, Syt1, Hunk, Kremen1, Ccnd2, Uqcrq, Aldh1a2	http://discovery.lifemapsc.com/gene-expression-signals/high-throughput/large-scale-dataset-mgi/oral-region/gland/salivary-gland
0.150287	BIDiffExpSet	Human Intestinal Microvascular Endothelial Cells (HIMEC)	In vitro	PostNatal	Intestine, Endothelium	1	99	CXCL8	http://discovery.lifemapsc.com/gene-expression-signals/high-throughput/large-scale-dataset-cultured-cell-collection/human-intestinal-microvascular-endothelial-cells-himec
0.149712	BIDiffExpSet	Human Umbilical Vein Endothelial Cells (HUVEC) (ScienceCell)	In vitro	PostNatal	Umbilical Cord, Endothelium	1	99	SHANK3	http://discovery.lifemapsc.com/gene-expression-signals/high-throughput/large-scale-dataset-cultured-cell-collection/human-umbilical-vein-endothelial-cells-huvec-sciencecell
0.149712	BIDiffExpSet	Fetal Liver CD36+ Cells	In vitro	Prenatal	Liver, Blood	1	99	DOCK8	http://discovery.lifemapsc.com/gene-expression-signals/high-throughput/large-scale-dataset-cultured-cell-collection/fetal-liver-cd36-cells
0.149586	BIDiffExpSet	BH2 Dermal Fibroblasts	In vitro	PostNatal	Dermis, Fibroblasts	1	100	DPT	http://discovery.lifemapsc.com/gene-expression-signals/high-throughput/large-scale-dataset-cultured-cell-collection/bh2-dermal-fibroblasts
0.149492	BIDiffExpSet	Human Pulmonary Microvascular Endothelial Cells (HPMEC)	In vitro	PostNatal	Lung, Endothelium	1	99	DSG3	http://discovery.lifemapsc.com/gene-expression-signals/high-throughput/large-scale-dataset-cultured-cell-collection/human-pulmonary-microvascular-endothelial-cells-hpmec
0.149337	BIDiffExpSet	SR1 Dermal Fibroblasts	In vitro	PostNatal	Dermis, Fibroblasts	1	99	DPT	http://discovery.lifemapsc.com/gene-expression-signals/high-throughput/large-scale-dataset-cultured-cell-collection/sr1-dermal-fibroblasts
0.148815	BIDiffExpSet	Human Gingival Fibroblasts (HGF)	In vitro	PostNatal	Fibroblasts	1	98	SAA1	http://discovery.lifemapsc.com/gene-expression-signals/high-throughput/large-scale-dataset-cultured-cell-collection/human-gingival-fibroblasts-hgf
0.147549	BIDiffExpSet	ESI-051	In vitro	Prenatal	Inner Cell Mass	1	98	SEMA6A	http://discovery.lifemapsc.com/gene-expression-signals/high-throughput/large-scale-dataset-cultured-cell-collection/esi-051
0.147293	BIDiffExpSet	ESI-053	In vitro	Prenatal	Inner Cell Mass	1	98	SEMA6A	http://discovery.lifemapsc.com/gene-expression-signals/high-throughput/large-scale-dataset-cultured-cell-collection/esi-053
0.147293	BIDiffExpSet	H1-GFP	In vitro	Prenatal	Inner Cell Mass	1	98	SEMA6A	http://discovery.lifemapsc.com/gene-expression-signals/high-throughput/large-scale-dataset-cultured-cell-collection/h1-gfp
0.147067	BIDiffExpSet	Cord Blood Pan-T Cells	In vitro	PostNatal	Umbilical Cord, Blood	1	97	DOCK8	http://discovery.lifemapsc.com/gene-expression-signals/high-throughput/large-scale-dataset-cultured-cell-collection/cord-blood-pan-t-cells
0.146789	BIDiffExpSet	ESI-049	In vitro	Prenatal	Inner Cell Mass	1	98	SEMA6A	http://discovery.lifemapsc.com/gene-expression-signals/high-throughput/large-scale-dataset-cultured-cell-collection/esi-049
0.14646	BIDiffExpSet	ESI-017	In vitro	Prenatal	Inner Cell Mass	1	98	SEMA6A	http://discovery.lifemapsc.com/gene-expression-signals/high-throughput/large-scale-dataset-cultured-cell-collection/esi-017
0.146216	BIDiffExpSet	ESI-035	In vitro	Prenatal	Inner Cell Mass	1	98	SEMA6A	http://discovery.lifemapsc.com/gene-expression-signals/high-throughput/large-scale-dataset-cultured-cell-collection/esi-035
0.146216	BIDiffExpSet	Fetal Liver CD34+ Cells	In vitro	Prenatal	Liver, Blood	1	100	DOCK8	http://discovery.lifemapsc.com/gene-expression-signals/high-throughput/large-scale-dataset-cultured-cell-collection/fetal-liver-cd34-cells
0.145736	BIDiffExpSet	CD19+ B Cells	In vitro	PostNatal	Blood	1	99	ARHGAP24	http://discovery.lifemapsc.com/gene-expression-signals/high-throughput/large-scale-dataset-cultured-cell-collection/cd19-b-cells
0.14496	BIDiffExpSet	Human EpiDermal Melanocytes-medium (HEM-m)	In vitro	PostNatal	Epidermis, Melanocytes	1	97	SEMA6A	http://discovery.lifemapsc.com/gene-expression-signals/high-throughput/large-scale-dataset-cultured-cell-collection/human-epidermal-melanocytes-medium-hem-m
0.144285	BIDiffExpSet	Human EpiDermal Melanocytes (HEM)	In vitro	PostNatal	Epidermis, Melanocytes	1	97	SEMA6A	http://discovery.lifemapsc.com/gene-expression-signals/high-throughput/large-scale-dataset-cultured-cell-collection/human-epidermal-melanocytes-hem
0.143822	BIDiffExpSet	Integumental System	In vivo	Prenatal	Hair, Tooth, Skin	10	1038	Cdh11, Ctnnb1, Sucla2, Aff4, Actr10, Kremen1, Ccnd2, Plxnb2, Aldh1a2, Chkb	http://discovery.lifemapsc.com/gene-expression-signals/high-throughput/large-scale-dataset-mgi/integumental-system
0.143252	BIDiffExpSet	Peripheral Blood Monocytes (PB CD14+)	In vitro	PostNatal	Blood	1	100	DOCK8	http://discovery.lifemapsc.com/gene-expression-signals/high-throughput/large-scale-dataset-cultured-cell-collection/peripheral-blood-monocytes-pb-cd14
0.14256	BIDiffExpSet	Cord Blood Monocytes (CD14+)	In vitro	PostNatal	Umbilical Cord, Blood	1	100	DOCK8	http://discovery.lifemapsc.com/gene-expression-signals/high-throughput/large-scale-dataset-cultured-cell-collection/cord-blood-monocytes-cd14
0.141387	BIDiffExpSet	Spinal/ganglion/dorsal Root Ganglion	In vivo	Prenatal	Spinal Cord, Peripheral Nervous System	8	474	Cdh11, Ctnnb1, Sucla2, Syt1, Mapk8ip2, Aff4, Actr10, Prkca	http://discovery.lifemapsc.com/gene-expression-signals/high-throughput/large-scale-dataset-mgi/spinal/ganglion/dorsal-root-ganglion
0.141316	BIDiffExpSet	Heart/atrium	In vivo	Prenatal	Heart	8	421	Cdh11, Ctnnb1, Aff4, Shroom1, Acadl, Ccnd2, Aldh1a2, Slc36a2	http://discovery.lifemapsc.com/gene-expression-signals/high-throughput/large-scale-dataset-mgi/heart/atrium
0.136581	BIDiffExpSet	Bladder	In vivo	Prenatal	Lower Urinary Tract	7	287	Cdh11, Actr10, Kremen1, Acadl, Ccnd2, Plxnb2, Aldh1a2	http://discovery.lifemapsc.com/gene-expression-signals/high-throughput/large-scale-dataset-mgi/bladder
0.135514	Cell	Dermal Condensate Cells	In vivo	Prenatal	Hair, Dermis	1	26	Ctnnb1	http://discovery.lifemapsc.com/in-vivo-development/hair/dermal-papilla/dermal-condensate-cells
0.121498	Cell	Dermal Fibroblasts	In vivo	Prenatal	Dermis, Fibroblasts	1	34	Ctnnb1	http://discovery.lifemapsc.com/in-vivo-development/dermis/ventral-dermis/dermal-fibroblasts
0.121498	Cell	Dermal Fibroblasts	In vivo	Prenatal-PostNatal	Dermis, Fibroblasts	1	34	Ctnnb1	http://discovery.lifemapsc.com/in-vivo-development/dermis/cranial-dermis/dermal-fibroblasts
0.120835	BIDiffExpSet	Reproductive System	In vivo	Prenatal	Reproductive System	8	872	Cdh11, Ctnnb1, Sucla2, Aff4, Actr10, Ccnd2, Aldh1a2, Chkb	http://discovery.lifemapsc.com/gene-expression-signals/high-throughput/large-scale-dataset-mgi/reproductive-system
0.111111	BIDiffExpSet	Optic Nerve Head Astrocytes	In vivo	PostNatal	Brain, Eye, Glial Cells	5	95	JAG1, PHACTR2, AVEN, HPS5, SCARB2	http://discovery.lifemapsc.com/gene-expression-signals/high-throughput/large-scale-dataset-barcode-u133a/optic-nerve-head-astrocytes
0.111111	BIDiffExpSet	Skeleton/axial Skeleton	In vivo	Prenatal	Lateral Plate Mesoderm, Mesoderm, Somite, Paraxial Mesoderm	5	144	Mapk8ip2, Adgra3, Slc34a1, Tmtc2, Hhip	http://discovery.lifemapsc.com/gene-expression-signals/high-throughput/large-scale-dataset-eurexpress/skeleton/axial-skeleton
0.108139	BIDiffExpSet	Oral Region/lower Jaw/tooth/incisor	In vivo	Prenatal	Tooth	6	223	Dsg2, Slc3a2, Irf6, Perp, Adgra3, Capg	http://discovery.lifemapsc.com/gene-expression-signals/high-throughput/large-scale-dataset-eurexpress/oral-region/lower-jaw/tooth/incisor
0.104503	BIDiffExpSet	Skeleton/cranium	In vivo	Prenatal	Neural Crest, Bone, Cartilage	6	419	Cdh11, Ctnnb1, Uqcrq, Slc36a2, Dpysl2, Chkb	http://discovery.lifemapsc.com/gene-expression-signals/high-throughput/large-scale-dataset-mgi/skeleton/cranium
0.0971829	BIDiffExpSet	Skeleton/cranium/viscerocranium/orbito-sphenoid	In vivo	Prenatal	Neural Crest, Bone, Cartilage	6	238	Lifr, P2rx4, Mapk8ip2, Adgra3, Slc34a1, Arhgap24	http://discovery.lifemapsc.com/gene-expression-signals/high-throughput/large-scale-dataset-eurexpress/skeleton/cranium/viscerocranium/orbito-sphenoid
0.0969953	BIDiffExpSet	Ganglion/cranial	In vivo	Prenatal	Brain	6	431	Cdh11, Sucla2, Syt1, Mapk8ip2, Aff4, Actr10	http://discovery.lifemapsc.com/gene-expression-signals/high-throughput/large-scale-dataset-mgi/ganglion/cranial
0.096902	Cell	Dermal Fibroblasts	In vivo	Prenatal-PostNatal	Dermis, Fibroblasts	1	132	Ctnnb1	http://discovery.lifemapsc.com/in-vivo-development/dermis/dorsal-dermis/dermal-fibroblasts
0.0929625	BIDiffExpSet	Oral Region/upper Jaw/tooth/molar	In vivo	Prenatal	Tooth	5	189	Dsg2, Slc3a2, Irf6, Adgra3, Capg	http://discovery.lifemapsc.com/gene-expression-signals/high-throughput/large-scale-dataset-eurexpress/oral-region/upper-jaw/tooth/molar
0.0923739	BIDiffExpSet	Oral Region/lower Jaw/tooth/molar	In vivo	Prenatal	Tooth	5	190	Dsg2, Slc3a2, Irf6, Adgra3, Capg	http://discovery.lifemapsc.com/gene-expression-signals/high-throughput/large-scale-dataset-eurexpress/oral-region/lower-jaw/tooth/molar
0.0903679	BIDiffExpSet	Oral Region/upper Jaw/tooth/incisor	In vivo	Prenatal	Tooth	5	218	Slc3a2, Irf6, Perp, Adgra3, Capg	http://discovery.lifemapsc.com/gene-expression-signals/high-throughput/large-scale-dataset-eurexpress/oral-region/upper-jaw/tooth/incisor
0.0888889	BIDiffExpSet	Limb/hindlimb/hind-paw	In vivo	Prenatal	Limb	4	74	Adgra3, Myl1, Tmtc2, Hhip	http://discovery.lifemapsc.com/gene-expression-signals/high-throughput/large-scale-dataset-eurexpress/limb/hindlimb/hind-paw
0.0810461	BIDiffExpSet	Umbilical Cord Reticulocytes	In vivo	PostNatal	Umbilical Cord, Blood	4	193	NAPA, MAPK8IP2, SLC22A6, GRK6	http://discovery.lifemapsc.com/gene-expression-signals/high-throughput/large-scale-dataset-barcode-u133a/umbilical-cord-reticulocytes
0.0808157	BIDiffExpSet	Endometrial Endothelial Cell	In vivo	PostNatal	Uterus	4	228	CTNNB1, DBN1, PHACTR2, ARHGAP24	http://discovery.lifemapsc.com/gene-expression-signals/high-throughput/large-scale-dataset-barcode-u133-plus-2-0/endometrial-endothelial-cell
0.0782672	Cell	Basal Keratinocytes	In vivo	Prenatal-PostNatal	Hair, Epidermis, Epithelial Cells	4	149	Jag1, Ctnnb1, Irf6, Perp	http://discovery.lifemapsc.com/in-vivo-development/epidermis/embryonic-epidermis/basal-keratinocytes
0.0771327	BIDiffExpSet	Cd3+ T Cells	In vivo	PostNatal	Blood	4	154	PPTC7, CRTC3, SCML4, AGO3	http://discovery.lifemapsc.com/gene-expression-signals/high-throughput/large-scale-dataset-barcode-u133-plus-2-0/cd3-t-cells
0.0720458	Cell	Primitive Streak Cells	In vivo	Prenatal	Primitive Streak	3	60	Ctnnb1, CER1, Aldh1a2	http://discovery.lifemapsc.com/in-vivo-development/primitive-streak/primitive-streak/primitive-streak-cells
0.0666667	BIDiffExpSet	Sensory Organ/ear/inner Ear/otic Capsule	In vivo	Prenatal	Bone, Cartilage	3	85	Mapk8ip2, Adgra3, Hhip	http://discovery.lifemapsc.com/gene-expression-signals/high-throughput/large-scale-dataset-eurexpress/sensory-organ/ear/inner-ear/otic-capsule
0.0666667	BIDiffExpSet	Bladder	In vivo	Prenatal	Lower Urinary Tract	3	101	Irf6, Tmtc2, Acadl	http://discovery.lifemapsc.com/gene-expression-signals/high-throughput/large-scale-dataset-eurexpress/bladder
0.0666667	BIDiffExpSet	Brain/midbrain	In vivo	Prenatal	Brain	3	49	JAG1, GAP43, KHDRBS3	http://discovery.lifemapsc.com/gene-expression-signals/high-throughput/large-scale-dataset-hudsen/brain/midbrain
0.0656913	BIDiffExpSet	Urethra of Male	In vivo	Prenatal	Lower Urinary Tract	3	93	Syt1, Irf6, Perp	http://discovery.lifemapsc.com/gene-expression-signals/high-throughput/large-scale-dataset-eurexpress/urethra-of-male
0.065604	BIDiffExpSet	Bronchoalveolar Lavage Cells	In vivo	PostNatal	Lung	3	109	Orai1, Ak8, C5ar1	http://discovery.lifemapsc.com/gene-expression-signals/high-throughput/large-scale-dataset-barcode-430-2-0/bronchoalveolar-lavage-cells
0.0652609	BIDiffExpSet	Trachea	In vivo	PostNatal	Lung	3	206	CTNNB1, IRF6, SCARA5	http://discovery.lifemapsc.com/gene-expression-signals/high-throughput/large-scale-dataset-homer/trachea
0.0619937	AnatCompartment	Renal Vesicle	In vivo	Prenatal	Kidney	3	116	Jag1, Cdh11, Aldh1a2	http://discovery.lifemapsc.com/in-vivo-development/kidney/renal-vesicle
0.0605821	TCCell	Wharton's jelly-derived mesenchymal stem cells	In vitro	Prenatal	Umbilical Cord, Mesenchymal Stem Cells	3	110	DSG2, MYOCD, CCND2	http://discovery.lifemapsc.com/stem-cell-differentiation/in-vitro-cells/mesenchymal-stem-cells-umbilical-cord-homo-sapiens-whartons-jelly-derived-mesenchymal-stem-cells-national-yang-ming-university
0.0585821	Cell	Mesendoderm Cells	In vivo	Prenatal	Endoderm, Mesoderm, Primitive Streak	2	9	CTNNB1, Aldh1a2	http://discovery.lifemapsc.com/in-vivo-development/primitive-streak/anterior-primitive-streak/mesendoderm-cells
0.0579607	AnatCompartment	Stratified Epidermis	In vivo	Prenatal-PostNatal	Epidermis	2	84	Irf6, Perp	http://discovery.lifemapsc.com/in-vivo-development/epidermis/stratified-epidermis
0.0573946	TCCell	Umbilical cord-derived mesenchymal stem cells (family)	In vitro	Prenatal	Umbilical Cord, Mesenchymal Stem Cells	3	135	DSG2, MYOCD, CCND2	http://discovery.lifemapsc.com/stem-cell-differentiation/in-vitro-cells/mesenchymal-stem-cells-umbilical-cord-homo-sapiens-umbilical-cord-derived-mesenchymal-stem-cells-family
0.0554244	Cell	Fetal Precortex Cells	In vivo	Prenatal-PostNatal	Hair, Epithelial Cells	2	21	Jag1, Ctnnb1	http://discovery.lifemapsc.com/in-vivo-development/hair/hair-shaft/fetal-precortex-cells
0.0552185	BIDiffExpSet	Cd14+ Cells	In vivo	PostNatal	Blood	3	144	AGPAT2, MAPK8IP2, SCO2	http://discovery.lifemapsc.com/gene-expression-signals/high-throughput/large-scale-dataset-barcode-u133a/cd14-cells
0.0519381	BIDiffExpSet	Primary Visual Cortex	In vivo	PostNatal	Brain	3	170	DDX46, ARID4A, CEP290	http://discovery.lifemapsc.com/gene-expression-signals/high-throughput/large-scale-dataset-barcode-u133-plus-2-0/primary-visual-cortex
0.0506854	BIDiffExpSet	Gastrocnemius Muscle	In vivo	PostNatal	Skeletal Muscle	3	213	Ptpn11, St3gal2, Coq8a	http://discovery.lifemapsc.com/gene-expression-signals/high-throughput/large-scale-dataset-barcode-430-2-0/gastrocnemius-muscle
0.0480966	Cell	Presomitic Mesoderm Cells	In vivo	Prenatal	Somite, Paraxial Mesoderm	2	54	Ctnnb1, Aldh1a2	http://discovery.lifemapsc.com/in-vivo-development/paraxial-mesoderm/presomitic-mesoderm/presomitic-mesoderm-cells
0.0444444	BIDiffExpSet	Blood Outgrowth Endothelial Cell	In vivo	PostNatal	Blood, Endothelium	2	87	PHACTR2, TIGAR	http://discovery.lifemapsc.com/gene-expression-signals/high-throughput/large-scale-dataset-barcode-u133a/blood-outgrowth-endothelial-cell
0.0444444	BIDiffExpSet	Metanephros/renal Cortex	In vivo	Prenatal	Kidney	2	60	B4galt6, Adgra3	http://discovery.lifemapsc.com/gene-expression-signals/high-throughput/large-scale-dataset-eurexpress/metanephros/renal-cortex
0.0444444	BIDiffExpSet	Plasma Cells	In vivo	PostNatal	Blood	2	70	TXNDC15, SEC24A	http://discovery.lifemapsc.com/gene-expression-signals/high-throughput/large-scale-dataset-barcode-u133a/plasma-cells
0.0444444	BIDiffExpSet	Ganglion/cranial/vagus X	In vivo	Prenatal	Brain	2	10	GAP43, KHDRBS3	http://discovery.lifemapsc.com/gene-expression-signals/high-throughput/large-scale-dataset-hudsen/ganglion/cranial/vagus-x
0.0444444	BIDiffExpSet	Leg/upper Leg/mesenchyme/skeletal Muscle	In vivo	Prenatal	Limb, Skeletal Muscle	2	58	Myl1, Tmtc2	http://discovery.lifemapsc.com/gene-expression-signals/high-throughput/large-scale-dataset-eurexpress/leg/upper-leg/mesenchyme/skeletal-muscle
0.0444444	BIDiffExpSet	Skeleton/cranium	In vivo	Prenatal	Neural Crest, Bone, Cartilage	2	35	Hhip, Arhgap24	http://discovery.lifemapsc.com/gene-expression-signals/high-throughput/large-scale-dataset-eurexpress/skeleton/cranium
0.0444444	BIDiffExpSet	Cranium/chondrocranium/temporal Bone/petrous Part	In vivo	Prenatal	Neural Crest, Bone, Cartilage	2	68	Mapk8ip2, Adgra3	http://discovery.lifemapsc.com/gene-expression-signals/high-throughput/large-scale-dataset-eurexpress/cranium/chondrocranium/temporal-bone/petrous-part
0.0444444	BIDiffExpSet	Brain/forebrain	In vivo	Prenatal	Brain	2	58	Hunk, Fscn1	http://discovery.lifemapsc.com/gene-expression-signals/high-throughput/large-scale-dataset-mgi/brain/forebrain
0.0444444	BIDiffExpSet	Omental Adipose Tissue	In vivo	PostNatal	Adipose	2	28	AGPAT2, AGO3	http://discovery.lifemapsc.com/gene-expression-signals/high-throughput/large-scale-dataset-barcode-u133-plus-2-0/omental-adipose-tissue
0.0444444	BIDiffExpSet	Corpus Callosum	In vivo	PostNatal	Brain	2	41	TTR, HHIP	http://discovery.lifemapsc.com/gene-expression-signals/high-throughput/large-scale-dataset-barcode-u133-plus-2-0/corpus-callosum
0.0444444	BIDiffExpSet	Metanephros/pelvis	In vivo	Prenatal	Kidney	2	42	B4galt6, Tmtc2	http://discovery.lifemapsc.com/gene-expression-signals/high-throughput/large-scale-dataset-eurexpress/metanephros/pelvis
0.0444444	BIDiffExpSet	Corneal Epithelial Basal Cells	In vivo	PostNatal	Eye, Epithelial Cells	2	40	Ncaph2, Myocd	http://discovery.lifemapsc.com/gene-expression-signals/high-throughput/large-scale-dataset-barcode-430-2-0/corneal-epithelial-basal-cells
0.0444444	BIDiffExpSet	Sensory Organ/nose/nasal Septum	In vivo	Prenatal	Nose, Cartilage	2	80	Mapk8ip2, Adgra3	http://discovery.lifemapsc.com/gene-expression-signals/high-throughput/large-scale-dataset-eurexpress/sensory-organ/nose/nasal-septum
0.0444444	BIDiffExpSet	Cavities and Their Linings/intraembryonic Coelom/diaphragm	In vivo	Prenatal	Skeletal Muscle	2	111	Myl1, Tmtc2	http://discovery.lifemapsc.com/gene-expression-signals/high-throughput/large-scale-dataset-eurexpress/cavities-and-their-linings/intraembryonic-coelom/diaphragm
0.0444444	BIDiffExpSet	Arm/upper Arm/mesenchyme/skeletal Muscle	In vivo	Prenatal	Limb, Skeletal Muscle	2	57	Myl1, Tmtc2	http://discovery.lifemapsc.com/gene-expression-signals/high-throughput/large-scale-dataset-eurexpress/arm/upper-arm/mesenchyme/skeletal-muscle
0.0444444	BIDiffExpSet	Hippocampus	In vivo	PostNatal	Brain	2	48	Tenm2, Asic2	http://discovery.lifemapsc.com/gene-expression-signals/high-throughput/large-scale-dataset-barcode-430-2-0/hippocampus
0.0444444	BIDiffExpSet	Nose/naris/anterior/epithelium	In vivo	Prenatal	Nose	2	43	Tmtc2, Capg	http://discovery.lifemapsc.com/gene-expression-signals/high-throughput/large-scale-dataset-eurexpress/nose/naris/anterior/epithelium
0.0444444	BIDiffExpSet	Esophageal Epithelium	In vivo	PostNatal	Esophagus, Epithelial Cells	2	72	GM2A, F12	http://discovery.lifemapsc.com/gene-expression-signals/high-throughput/large-scale-dataset-barcode-u133a/esophageal-epithelium
0.0444444	BIDiffExpSet	Brain/hindbrain	In vivo	Prenatal	Brain	2	54	JAG1, GAP43	http://discovery.lifemapsc.com/gene-expression-signals/high-throughput/large-scale-dataset-hudsen/brain/hindbrain1
0.0444444	BIDiffExpSet	Brain/forebrain	In vivo	Prenatal	Brain	2	28	JAG1, GAP43	http://discovery.lifemapsc.com/gene-expression-signals/high-throughput/large-scale-dataset-hudsen/brain/forebrain
0.0442129	BIDiffExpSet	Alveolar Macrophages	In vivo	PostNatal	Lung, Blood	2	143	GM2A, DENND4C	http://discovery.lifemapsc.com/gene-expression-signals/high-throughput/large-scale-dataset-barcode-u133-plus-2-0/alveolar-macrophages
0.0440912	BIDiffExpSet	Skeleton/pectoral Girdle and Thoracic Body Wall/scapula	In vivo	Prenatal	Bone	2	92	Mapk8ip2, Hhip	http://discovery.lifemapsc.com/gene-expression-signals/high-throughput/large-scale-dataset-eurexpress/skeleton/pectoral-girdle-and-thoracic-body-wall/scapula
0.0435072	BIDiffExpSet	Skeleton/cranium/chondrocranium/basisphenoid Bone	In vivo	Prenatal	Neural Crest, Bone, Cartilage	2	100	Mapk8ip2, Adgra3	http://discovery.lifemapsc.com/gene-expression-signals/high-throughput/large-scale-dataset-eurexpress/skeleton/cranium/chondrocranium/basisphenoid-bone
0.0434236	Cell	Outer Enamel Epithelial Cells	In vivo	Prenatal-PostNatal	Tooth, Epithelial Cells	2	89	Jag1, Ctnnb1	http://discovery.lifemapsc.com/in-vivo-development/tooth/dental-enamel/outer-enamel-epithelial-cells
0.0430143	BIDiffExpSet	Nk Cells	In vivo	PostNatal	Blood	2	79	Xcl1, Ino80d	http://discovery.lifemapsc.com/gene-expression-signals/high-throughput/large-scale-dataset-barcode-430-2-0/nk-cells
0.0416926	BIDiffExpSet	Autonomic/sympathetic/ganglion/cervico-thoracic	In vivo	Prenatal	Peripheral Nervous System	2	152	Syt1, Mapk8ip2	http://discovery.lifemapsc.com/gene-expression-signals/high-throughput/large-scale-dataset-eurexpress/autonomic/sympathetic/ganglion/cervico-thoracic
0.0408062	AnatCompartment	Seminiferous Tubules	In vivo	Prenatal-PostNatal	Testis	2	99	KHDRBS3, ALDH1A2	http://discovery.lifemapsc.com/in-vivo-development/testis/seminiferous-tubules
0.0407477	Cell	Outer Root Sheath Cells	In vivo	Prenatal-PostNatal	Hair, Epithelial Cells	2	120	Jag1, Khdrbs3	http://discovery.lifemapsc.com/in-vivo-development/hair/outer-root-sheath/outer-root-sheath-cells
0.0405231	BIDiffExpSet	Autonomic/sympathetic/ganglion/cervical	In vivo	Prenatal	Peripheral Nervous System	2	153	Syt1, Mapk8ip2	http://discovery.lifemapsc.com/gene-expression-signals/high-throughput/large-scale-dataset-eurexpress/autonomic/sympathetic/ganglion/cervical
0.0399282	BIDiffExpSet	Reticulocytes	In vivo	PostNatal	Blood	2	208	MAPK8IP2, GRK6	http://discovery.lifemapsc.com/gene-expression-signals/high-throughput/large-scale-dataset-barcode-u133a/reticulocytes
0.0376059	BIDiffExpSet	Cerebellum	In vivo	PostNatal	Brain	2	120	B4GALT6, CAMKK2	http://discovery.lifemapsc.com/gene-expression-signals/high-throughput/large-scale-dataset-barcode-u133a/cerebellum
0.0370662	BIDiffExpSet	Cd4+ Cells	In vivo	PostNatal	Blood	2	133	SCML4, KLHDC7B	http://discovery.lifemapsc.com/gene-expression-signals/high-throughput/large-scale-dataset-barcode-u133-plus-2-0/cd4-cells
0.0354549	BIDiffExpSet	Posterior Singulate	In vivo	PostNatal	Brain	2	160	DDX46, ARID4A	http://discovery.lifemapsc.com/gene-expression-signals/high-throughput/large-scale-dataset-barcode-u133-plus-2-0/posterior-singulate
0.0333333	AnatCompartment	Branchial Arch 3,4,6	In vivo	Prenatal	Head Mesenchyme	1	5	JAG1	http://discovery.lifemapsc.com/in-vivo-development/head-mesenchyme/branchial-arch-346
0.0333333	AnatCompartment	Lung Mesoderm	In vivo	Prenatal	Lung	1	9	Aldh1a2	http://discovery.lifemapsc.com/in-vivo-development/lung/lung-mesoderm
0.0333333	AnatCompartment	Aorticopulmonary Septum	In vivo	Prenatal	Heart	1	4	JAG1	http://discovery.lifemapsc.com/in-vivo-development/heart/aorticopulmonary-septum
0.0333333	AnatCompartment	Mullerian duct	In vivo	Prenatal	Gonad	1	8	Cdh11	http://discovery.lifemapsc.com/in-vivo-development/gonad/mullerian-duct
0.0333333	Cell	Extraembryonic Visceral Endoderm Cells	In vivo	Prenatal	Hypoblast, Yolk Sac	1	20	Ttr	http://discovery.lifemapsc.com/in-vivo-development/hypoblast/extraembryonic-visceral-endoderm/extraembryonic-visceral-endoderm-cells
0.0333333	Cell	Lateral Plate Mesoderm Cells	In vivo	Prenatal	Lateral Plate Mesoderm, Mesoderm	1	13	Ctnnb1	http://discovery.lifemapsc.com/in-vivo-development/lateral-plate-mesoderm/lateral-plate-mesoderm/lateral-plate-mesoderm-cells
0.0333333	Cell	Pericytes	In vivo	Prenatal	Liver, Pericytes	1	5	Jag1	http://discovery.lifemapsc.com/in-vivo-development/liver/sinusoids/pericytes
0.0333333	Cell	Intraembryonic Ectoderm Cells	In vivo	Prenatal	Ectoderm	1	20	FGF3	http://discovery.lifemapsc.com/in-vivo-development/ectoderm/ectoderm/intraembryonic-ectoderm-cells
0.0333333	Cell	Oral Ectoderm Cells	In vivo	Prenatal	Ectoderm, Surface Ectoderm, Epidermis	1	4	Aldh1a2	http://discovery.lifemapsc.com/in-vivo-development/surface-ectoderm/surface-ectoderm/oral-ectoderm-cells
0.0333333	Cell	Equatorial Lens Epithelial Cells	In vivo	Prenatal-PostNatal	Eye, Lens	1	10	Jag1	http://discovery.lifemapsc.com/in-vivo-development/eye/lens/equatorial-lens-epithelial-cells
0.0333333	AnatCompartment	Wolffian Duct	In vivo	Prenatal	Kidney	1	5	JAG1	http://discovery.lifemapsc.com/in-vivo-development/kidney/wolffian-duct
0.0333333	Cell	Transitional Lens Fiber Cells	In vivo	Prenatal-PostNatal	Eye, Lens	1	10	Jag1	http://discovery.lifemapsc.com/in-vivo-development/eye/lens/transitional-lens-fiber-cells
0.0333333	AnatCompartment	Optic Cup	In vivo	Prenatal-PostNatal	Eye	1	7	KHDRBS3	http://discovery.lifemapsc.com/in-vivo-development/eye/optic-cup
0.0333333	Cell	S-shaped Body Distal Cells	In vivo	Prenatal	Kidney	1	13	Jag1	http://discovery.lifemapsc.com/in-vivo-development/kidney/s-shaped-body-distal-segment/s-shaped-body-distal-cells
0.0333333	Cell	Young Lens Fiber Cells	In vivo	Prenatal-PostNatal	Eye, Lens	1	6	Jag1	http://discovery.lifemapsc.com/in-vivo-development/eye/lens/young-lens-fiber-cells
0.0333333	Cell	Distal Mesodermal Progenitor Cells	In vivo	Prenatal	Lung	1	22	Hhip	http://discovery.lifemapsc.com/in-vivo-development/lung/lung-mesoderm/distal-mesodermal-progenitor-cells
0.0333333	AnatCompartment	Seminal Vesicles	In vivo	Prenatal-PostNatal	Testis	1	11	Jag1	http://discovery.lifemapsc.com/in-vivo-development/testis/seminal-vesicles
0.0333333	Cell	Spermatogonium Type B	In vivo	PostNatal	Gonad, Testis, Germ Cells, Male Gametocytes	1	5	Ccnd2	http://discovery.lifemapsc.com/in-vivo-development/testis/seminiferous-tubules/spermatogonium-type-b
0.0333333	AnatCompartment	Cardinal Veins	In vivo	Prenatal	Heart	1	1	JAG1	http://discovery.lifemapsc.com/in-vivo-development/heart/cardinal-veins
0.0333333	AnatCompartment	Mesoderm	In vivo	Prenatal	Mesoderm	1	16	Aldh1a2	http://discovery.lifemapsc.com/in-vivo-development/mesoderm/mesoderm
0.0333333	AnatCompartment	Lens Vesicle	In vivo	Prenatal	Eye, Lens	1	10	JAG1	http://discovery.lifemapsc.com/in-vivo-development/eye/lens-vesicle
0.0333333	Cell	Distal Visceral Endoderm Cells	In vivo	Prenatal	Hypoblast, Yolk Sac	1	10	Cer1	http://discovery.lifemapsc.com/in-vivo-development/hypoblast/extraembryonic-visceral-endoderm/distal-visceral-endoderm-cells
0.0333333	Cell	Proximal Renal Vesicle Cells	In vivo	Prenatal	Kidney	1	12	Jag1	http://discovery.lifemapsc.com/in-vivo-development/kidney/renal-vesicle/proximal-renal-vesicle-cells
0.0333333	Cell	Periderm Cells	In vivo	Prenatal	Epidermis, Epithelial Cells	1	9	Irf6	http://discovery.lifemapsc.com/in-vivo-development/epidermis/embryonic-epidermis/periderm-cells
0.0333333	Cell	Wolffian Duct Cells	In vivo	Prenatal	Kidney	1	15	Ctnnb1	http://discovery.lifemapsc.com/in-vivo-development/kidney/wolffian-duct/wolffian-duct-cells
0.0333333	PDCell	Mesoderm precursors	In vitro	Prenatal	Uncategorized	1	15	Cdh11	http://discovery.lifemapsc.com/stem-cell-differentiation/protocols/paraxial-mesoderm-skeletal-muscle-differentiation-generation-of-skeletal-muscle-cells-from-embryonic-stem-cells-in-a-chemically-defined-medium?TCCellID=075d455b-896f-4f6c-af34-5fbb9e22a5a4
0.0333333	PDCell	Blast colony cells	In vitro	Prenatal	Uncategorized	1	17	CTNNB1	http://discovery.lifemapsc.com/stem-cell-differentiation/protocols/blood-differentiation-generation-and-expansion-of-erythroid-cells?TCCellID=5554b949-46f9-4edd-9eaf-7396ea13feff
0.0333333	PDCell	Endothelial cells and neural cells	In vitro	Prenatal	Uncategorized	1	17	CTNNB1	http://discovery.lifemapsc.com/stem-cell-differentiation/protocols/brain-brain-barriers-differentiation-derivation-of-blood-brain-barrier-endothelial-cells-from-human-pluripotent-stem-cells?TCCellID=c9d100d1-f9cd-4ed1-a7d6-b7a40a64617a
0.0326516	Cell	Cementoblasts	In vivo	PostNatal	Tooth	1	9	Ctnnb1	http://discovery.lifemapsc.com/in-vivo-development/tooth/cementum/cementoblasts
0.0321618	AnatCompartment	Glomerulus	In vivo	Prenatal-PostNatal	Kidney	1	25	Jag1	http://discovery.lifemapsc.com/in-vivo-development/kidney/glomerulus
0.0318185	Cell	Primitive Gut Endoderm Cells	In vivo	Prenatal	Gut Tube	1	15	Ctnnb1	http://discovery.lifemapsc.com/in-vivo-development/gut-tube/gut-tube/primitive-gut-endoderm-cells
0.0314935	PDCell	Endothelial cells	In vitro	Prenatal	Brain, Endothelium, Blood Brain Barrier	1	7	CTNNB1	http://discovery.lifemapsc.com/stem-cell-differentiation/protocols/brain-brain-barriers-differentiation-derivation-of-blood-brain-barrier-endothelial-cells-from-human-pluripotent-stem-cells?TCCellID=a7e85bdf-e96b-4ed7-8aa5-0c18c7bfe3fa
0.0311795	BIDiffExpSet	Human Villous Capillary Endothelial Cells (HVCEC)	In vitro	PostNatal	Intestine, Endothelium	2	98	DSG2, CCND2	http://discovery.lifemapsc.com/gene-expression-signals/high-throughput/large-scale-dataset-cultured-cell-collection/human-villous-capillary-endothelial-cells-hvcec
0.0311357	Cell	Lens Pit Cells	In vivo	Prenatal	Eye, Lens	1	12	JAG1	http://discovery.lifemapsc.com/in-vivo-development/eye/lens-pit/lens-pit-cells
0.0307985	Cell	Meningeal Cells	In vivo	Prenatal	Brain, Brain Barriers, Meninges	1	14	Aldh1a2	http://discovery.lifemapsc.com/in-vivo-development/brain/anterior-meninges/meningeal-cells
0.0303059	AnatCompartment	Upper Vagina	In vivo	Prenatal-PostNatal	Uterus	1	26	Jag1	http://discovery.lifemapsc.com/in-vivo-development/uterus/upper-vagina
0.0302208	Cell	Endochondral Preosteoblasts	In vivo	Prenatal	Bone	1	25	Ctnnb1	http://discovery.lifemapsc.com/in-vivo-development/bone/rib/endochondral-preosteoblasts
0.0298138	Cell	Endochondral Preosteoblasts	In vivo	Prenatal	Bone	1	26	Ctnnb1	http://discovery.lifemapsc.com/in-vivo-development/bone/vertebrae/endochondral-preosteoblasts
0.0296592	Cell	Muscle Progenitor Cells	In vivo	Prenatal	Somite, Skeletal Muscle	1	19	Ctnnb1	http://discovery.lifemapsc.com/in-vivo-development/somite/cervical-dorsomedial-dermomyotome-lip/muscle-progenitor-cells
0.029472	Cell	Sacral Dermomyotome Cells	In vivo	Prenatal	Somite, Adipose, Skeletal Muscle	1	15	Ctnnb1	http://discovery.lifemapsc.com/in-vivo-development/somite/sacral-dermomyotome/sacral-dermomyotome-cells
0.029472	Cell	Cervical Dermomyotome Cells	In vivo	Prenatal	Somite, Adipose, Skeletal Muscle	1	15	Ctnnb1	http://discovery.lifemapsc.com/in-vivo-development/somite/cervical-dermomyotome/cervical-dermomyotome-cells
0.0294353	Cell	Thoracic Dermomyotome Cells	In vivo	Prenatal	Somite, Adipose, Skeletal Muscle	1	16	Ctnnb1	http://discovery.lifemapsc.com/in-vivo-development/somite/thoracic-dermomyotome/thoracic-dermomyotome-cells
0.0294353	Cell	Lumbar Dermomyotome Cells	In vivo	Prenatal	Somite, Adipose, Skeletal Muscle	1	16	Ctnnb1	http://discovery.lifemapsc.com/in-vivo-development/somite/lumbar-dermomyotome/lumbar-dermomyotome-cells
0.0292911	AnatCompartment	Prosencephalon	In vivo	Prenatal	Neural Tube	1	25	JAG1	http://discovery.lifemapsc.com/in-vivo-development/neural-tube/prosencephalon
0.0291854	Cell	Primitive Streak Cells	In vivo	Prenatal	Epiblast, Primitive Streak	1	14	Aldh1a2	http://discovery.lifemapsc.com/in-vivo-development/primitive-streak/posterior-primitive-streak/primitive-streak-cells
0.029014	Cell	Muscle Progenitor Cells	In vivo	Prenatal	Somite, Skeletal Muscle	1	19	Ctnnb1	http://discovery.lifemapsc.com/in-vivo-development/somite/lumbar-dorsomedial-dermomyotome-lip/muscle-progenitor-cells
0.029014	Cell	Muscle Progenitor Cells	In vivo	Prenatal	Somite, Skeletal Muscle	1	19	Ctnnb1	http://discovery.lifemapsc.com/in-vivo-development/somite/thoracic-dorsomedial-dermomyotome-lip/muscle-progenitor-cells
0.029014	Cell	Muscle Progenitor Cells	In vivo	Prenatal	Somite, Skeletal Muscle	1	19	Ctnnb1	http://discovery.lifemapsc.com/in-vivo-development/somite/sacral-dorsomedial-dermomyotome-lip/muscle-progenitor-cells
0.0285931	Cell	Neocortical Radial Glia Cells	In vivo	Prenatal-PostNatal	Brain, Neural Tube, Astrocytes, Oligodendrocytes	1	25	Ptpn11	http://discovery.lifemapsc.com/in-vivo-development/neural-tube/cortical-sub-ventricular-zone/neocortical-radial-glia-cells
0.0283503	Cell	Endoderm Progenitor Cells	In vivo	Prenatal	Endoderm, Primitive Streak	1	23	Rnf111	http://discovery.lifemapsc.com/in-vivo-development/primitive-streak/anterior-primitive-streak/endoderm-progenitor-cells
0.0283503	Cell	Prechondrocytic Mesenchymal Cells	In vivo	Prenatal	Limb, Bone, Cartilage	1	25	Ctnnb1	http://discovery.lifemapsc.com/in-vivo-development/limb/stylopod/prechondrocytic-mesenchymal-cells
0.0282623	Cell	S-shaped Body Medial Cells	In vivo	Prenatal	Kidney	1	21	Jag1	http://discovery.lifemapsc.com/in-vivo-development/kidney/s-shaped-body-medial-segment/s-shaped-body-medial-cells
0.0279249	Cell	Paraxial Mesoderm Cells	In vivo	Prenatal	Mesoderm, Paraxial Mesoderm	1	24	Ctnnb1	http://discovery.lifemapsc.com/in-vivo-development/paraxial-mesoderm/paraxial-mesoderm/paraxial-mesoderm-cells
0.0278708	Cell	Subcutaneous White Preadipocytes	In vivo	Prenatal	Adipose	1	18	Agpat2	http://discovery.lifemapsc.com/in-vivo-development/adipose/body-subcutaneous-white-adipose/subcutaneous-white-preadipocytes
0.0275839	Cell	Subcutaneous White Preadipocytes	In vivo	Prenatal	Adipose	1	16	Agpat2	http://discovery.lifemapsc.com/in-vivo-development/adipose/subcutaneous-white-adipose/subcutaneous-white-preadipocytes
0.0275839	Cell	Subcutaneous White Preadipocytes	In vivo	Prenatal	Adipose	1	16	Agpat2	http://discovery.lifemapsc.com/in-vivo-development/adipose/facial-subcutaneous-white-adipose/subcutaneous-white-preadipocytes
0.0273132	Cell	Lens Placode Cells	In vivo	Prenatal	Eye, Lens	1	29	JAG1	http://discovery.lifemapsc.com/in-vivo-development/eye/lens-placode/lens-placode-cells
0.0273132	Cell	Prechondrocytic Mesenchymal Cells	In vivo	Prenatal	Limb, Bone, Cartilage	1	26	Ctnnb1	http://discovery.lifemapsc.com/in-vivo-development/limb/autopod/prechondrocytic-mesenchymal-cells
0.0272185	Cell	Acinar Progenitor Cells	In vivo	Prenatal	Pancreas, Epithelial Cells	1	18	Ctnnb1	http://discovery.lifemapsc.com/in-vivo-development/pancreas/dorsal-pancreatic-bud/acinar-progenitor-cells
0.0271951	Cell	Distal Renal Vesicle Cells	In vivo	Prenatal	Kidney	1	19	Jag1	http://discovery.lifemapsc.com/in-vivo-development/kidney/renal-vesicle/distal-renal-vesicle-cells
0.0270572	Cell	Prehypertrophic Chondrocytes	In vivo	Prenatal-PostNatal	Bone, Cartilage	1	22	Ctnnb1	http://discovery.lifemapsc.com/in-vivo-development/bone/rib/prehypertrophic-chondrocytes
0.0270122	Cell	Primitive Node Cells	In vivo	Prenatal	Epiblast, Primitive Streak	1	24	Aldh1a2	http://discovery.lifemapsc.com/in-vivo-development/primitive-streak/primitive-node/primitive-node-cells
0.0268147	Cell	Spermatogonium Type A	In vivo	PostNatal	Gonad, Testis, Germ Cells, Male Gametocytes	1	12	Ccnd2	http://discovery.lifemapsc.com/in-vivo-development/testis/seminiferous-tubules/spermatogonium-type-a
0.0263459	Cell	Mesoderm Cells	In vivo	Prenatal	Mesoderm	1	39	Aldh1a2	http://discovery.lifemapsc.com/in-vivo-development/mesoderm/mesoderm/mesoderm-cells
0.0262125	Cell	Surface Ectoderm Cells	In vivo	Prenatal	Ectoderm, Surface Ectoderm, Epidermis	1	40	Perp	http://discovery.lifemapsc.com/in-vivo-development/surface-ectoderm/surface-ectoderm/surface-ectoderm-cells
0.0258008	Cell	Pancreatic Progenitor Cells	In vivo	Prenatal-PostNatal	Pancreas, Epithelial Cells	1	29	Ctnnb1	http://discovery.lifemapsc.com/in-vivo-development/pancreas/dorsal-pancreatic-bud/pancreatic-progenitor-cells
0.0255844	Cell	Angioblasts	In vivo	Prenatal	Lateral Plate Mesoderm, Endothelium	1	33	Aldh1a2	http://discovery.lifemapsc.com/in-vivo-development/lateral-plate-mesoderm/embryonic-capillary-plexus/angioblasts
0.0253021	AnatCompartment	Dorsal Aorta	In vivo	Prenatal	Heart	1	53	JAG1	http://discovery.lifemapsc.com/in-vivo-development/heart/dorsal-aorta
0.0248164	Cell	Prehypertrophic Chondrocytes	In vivo	Prenatal-PostNatal	Bone, Cartilage	1	26	Ctnnb1	http://discovery.lifemapsc.com/in-vivo-development/bone/vertebrae/prehypertrophic-chondrocytes
0.024658	Cell	Mesonephric cells	In vivo	Prenatal	Gonad, Intermediate Mesoderm	1	56	Aldh1a2	http://discovery.lifemapsc.com/in-vivo-development/intermediate-mesoderm/mesonephros/mesonephric-cells
0.0246322	Cell	Osteochondro Mesenchymal Cells	In vivo	Prenatal	Bone, Cartilage	1	28	Ctnnb1	http://discovery.lifemapsc.com/in-vivo-development/bone/rib/osteochondro-mesenchymal-cells
0.0243953	Cell	Chondrocytes	In vivo	Prenatal-PostNatal	Bone, Cartilage	1	40	Ctnnb1	http://discovery.lifemapsc.com/in-vivo-development/bone/rib/chondrocytes
0.0239286	Cell	Tenocytes	In vivo	Prenatal-PostNatal	Tendon &amp; Ligament	1	26	Cdh11	http://discovery.lifemapsc.com/in-vivo-development/tendon-ligament/limb-tendons-and-ligaments/tenocytes
0.0236599	AnatCompartment	Umbilical Arteries	In vivo	Prenatal-PostNatal	Umbilical Cord	1	63	JAG1	http://discovery.lifemapsc.com/in-vivo-development/umbilical-cord/umbilical-arteries
0.0236202	Cell	Prechondrocytic Mesenchymal Cells	In vivo	Prenatal	Bone, Cartilage	1	35	Ctnnb1	http://discovery.lifemapsc.com/in-vivo-development/bone/central-neural-arch/prechondrocytic-mesenchymal-cells
0.0235907	Cell	Prechondrocytic Mesenchymal Cells	In vivo	Prenatal	Bone, Cartilage	1	38	Ctnnb1	http://discovery.lifemapsc.com/in-vivo-development/bone/lateral-neural-arch/prechondrocytic-mesenchymal-cells
0.0234468	Cell	Chondrocytes	In vivo	Prenatal-PostNatal	Bone, Cartilage	1	44	Ctnnb1	http://discovery.lifemapsc.com/in-vivo-development/bone/vertebrae/chondrocytes
0.0231403	Cell	Prechondrocytic Mesenchymal Cells	In vivo	Prenatal	Bone, Cartilage	1	38	Ctnnb1	http://discovery.lifemapsc.com/in-vivo-development/bone/dorsal-neural-arch/prechondrocytic-mesenchymal-cells
0.0229633	Cell	Prechondrocytic Mesenchymal Cells	In vivo	Prenatal	Bone, Cartilage	1	41	Ctnnb1	http://discovery.lifemapsc.com/in-vivo-development/bone/spinous-process-of-vertebrae/prechondrocytic-mesenchymal-cells
0.0229306	AnatCompartment	Mesencephalic Basal Plate	In vivo	Prenatal	Neural Tube	1	67	Hhip	http://discovery.lifemapsc.com/in-vivo-development/neural-tube/mesencephalic-basal-plate
0.0227097	Cell	Chondrocytes	In vivo	Prenatal-PostNatal	Bone, Cartilage	1	36	Ctnnb1	http://discovery.lifemapsc.com/in-vivo-development/bone/stylopod-epiphyseal-end/chondrocytes
0.0227097	Cell	Chondrocytes	In vivo	Prenatal-PostNatal	Bone, Cartilage	1	36	Ctnnb1	http://discovery.lifemapsc.com/in-vivo-development/bone/autopod-epiphyseal-end/chondrocytes
0.0226341	AnatCompartment	Frontonasal Process	In vivo	Prenatal-PostNatal	Head Mesenchyme	1	74	Hhip	http://discovery.lifemapsc.com/in-vivo-development/head-mesenchyme/frontonasal-process
0.0225237	Cell	Prechondrocytic Mesenchymal Cells	In vivo	Prenatal	Bone, Cartilage	1	42	Ctnnb1	http://discovery.lifemapsc.com/in-vivo-development/bone/vertebral-body/prechondrocytic-mesenchymal-cells
0.022438	Cell	Retinal Pigmented Epithelium Progenitor Cells	In vivo	Prenatal	Eye, Retinal Pigmented Epithelium (RPE)	1	30	Aldh1a2	http://discovery.lifemapsc.com/in-vivo-development/eye/retinal-pigmented-epithelium/retinal-pigmented-epithelium-progenitor-cells
0.0223889	Cell	Fetal Cortex Cells	In vivo	Prenatal-PostNatal	Hair, Epithelial Cells	1	24	Ctnnb1	http://discovery.lifemapsc.com/in-vivo-development/hair/hair-shaft/fetal-cortex-cells
0.0222222	BIDiffExpSet	Locus Coeruleus	In vivo	PostNatal	Brain	1	8	Jag1	http://discovery.lifemapsc.com/gene-expression-signals/high-throughput/large-scale-dataset-gensat/locus-coeruleus
0.0222222	BIDiffExpSet	Nephric Duct of Female, Rest of	In vivo	Prenatal-PostNatal	Reproductive System	1	5	Cdh11	http://discovery.lifemapsc.com/gene-expression-signals/high-throughput/large-scale-dataset-gudmap/nephric-duct-of-female-rest-of
0.0222222	BIDiffExpSet	Urethra of Female/pelvic Urethra of Female/urothelium of Pelvic Urethra of Female	In vivo	Prenatal-PostNatal	Lower Urinary Tract	1	11	Ttr	http://discovery.lifemapsc.com/gene-expression-signals/high-throughput/large-scale-dataset-gudmap/urethra-of-female/pelvic-urethra-of-female/urothelium-of-pelvic-urethra-of-female
0.0222222	BIDiffExpSet	Labioscrotal Swelling of Male/mesenchyme of Labioscrotal Swelling of Male	In vivo	Prenatal-PostNatal	Reproductive System	1	12	Dsg2	http://discovery.lifemapsc.com/gene-expression-signals/high-throughput/large-scale-dataset-gudmap/labioscrotal-swelling-of-male/mesenchyme-of-labioscrotal-swelling-of-male
0.0222222	BIDiffExpSet	Branchial Arch Artery	In vivo	Prenatal	Endothelium	1	1	JAG1	http://discovery.lifemapsc.com/gene-expression-signals/high-throughput/large-scale-dataset-hudsen/branchial-arch-artery
0.0222222	BIDiffExpSet	Pectoral Girdle and Thoracic Body Wall/skeletal Muscle	In vivo	Prenatal	Skeletal Muscle, Muscle	1	11	Dpt	http://discovery.lifemapsc.com/gene-expression-signals/high-throughput/large-scale-dataset-eurexpress/pectoral-girdle-and-thoracic-body-wall/skeletal-muscle
0.0222222	BIDiffExpSet	Nerve/cranial/trigeminal V	In vivo	Prenatal	Brain	1	3	GAP43	http://discovery.lifemapsc.com/gene-expression-signals/high-throughput/large-scale-dataset-hudsen/nerve/cranial/trigeminal-v
0.0222222	BIDiffExpSet	Gut/foregut-midgut Junction/gland/pancreas Primordium	In vivo	Prenatal	Pancreas	1	1	JAG1	http://discovery.lifemapsc.com/gene-expression-signals/high-throughput/large-scale-dataset-hudsen/gut/foregut-midgut-junction/gland/pancreas-primordium
0.0222222	BIDiffExpSet	Spinal/nerve Plexus	In vivo	Prenatal	Spinal Cord, Peripheral Nervous System	1	1	GAP43	http://discovery.lifemapsc.com/gene-expression-signals/high-throughput/large-scale-dataset-hudsen/spinal/nerve-plexus
0.0222222	BIDiffExpSet	Cervix	In vivo	PostNatal	Uterus	1	34	GM2A	http://discovery.lifemapsc.com/gene-expression-signals/high-throughput/large-scale-dataset-barcode-u133a/cervix
0.0222222	BIDiffExpSet	Male Accessory Gland/prostate Gland/epithelial Layer of Prostate Gland	In vivo	Prenatal-PostNatal	Reproductive System	1	13	Kremen1	http://discovery.lifemapsc.com/gene-expression-signals/high-throughput/large-scale-dataset-gudmap/male-accessory-gland/prostate-gland/epithelial-layer-of-prostate-gland
0.0222222	BIDiffExpSet	Genital Tubercle of Female/distal Genital Tubercle of Female/mesenchyme of Distal Genital Tubercle of Female	In vivo	Prenatal-PostNatal	Reproductive System	1	9	Dsg2	http://discovery.lifemapsc.com/gene-expression-signals/high-throughput/large-scale-dataset-gudmap/genital-tubercle-of-female/distal-genital-tubercle-of-female/mesenchyme-of-distal-genital-tubercle-of-female
0.0222222	BIDiffExpSet	Pelvic Urethra of Female/mesenchymal Layer of Pelvic Urethra of Female/mesenchymal Layer of Ventral Pelvic Urethra of Female/muscularis Mucosa of Ventral Pelvic Urethra of Female	In vivo	Prenatal-PostNatal	Lower Urinary Tract	1	3	Jag1	http://discovery.lifemapsc.com/gene-expression-signals/high-throughput/large-scale-dataset-gudmap/pelvic-urethra-of-female/mesenchymal-layer-of-pelvic-urethra-of-female/mesenchymal-layer-of-ventral-pelvic-urethra-of-female/muscularis-mucosa-of-ventral-pelvic-urethra-of-female
0.0222222	BIDiffExpSet	Urethra of Male/pelvic Urethra of Male/vasculature of Pelvic Urethra of Male	In vivo	Prenatal-PostNatal	Lower Urinary Tract	1	2	Jag1	http://discovery.lifemapsc.com/gene-expression-signals/high-throughput/large-scale-dataset-gudmap/urethra-of-male/pelvic-urethra-of-male/vasculature-of-pelvic-urethra-of-male
0.0222222	BIDiffExpSet	Nose/nasal Cavity/epithelium/respiratory	In vivo	Prenatal	Nose	1	60	Perp	http://discovery.lifemapsc.com/gene-expression-signals/high-throughput/large-scale-dataset-eurexpress/nose/nasal-cavity/epithelium/respiratory
0.0222222	BIDiffExpSet	Mesenchyme	In vivo	Prenatal	Mesoderm, Neural Crest	1	21	Fscn1	http://discovery.lifemapsc.com/gene-expression-signals/high-throughput/large-scale-dataset-mgi/mesenchyme
0.0222222	BIDiffExpSet	Gut/foregut-midgut Junction/gland/pancreas	In vivo	Prenatal	Pancreas	1	2	JAG1	http://discovery.lifemapsc.com/gene-expression-signals/high-throughput/large-scale-dataset-hudsen/gut/foregut-midgut-junction/gland/pancreas
0.0222222	BIDiffExpSet	Nerve/cranial	In vivo	Prenatal	Brain	1	3	GAP43	http://discovery.lifemapsc.com/gene-expression-signals/high-throughput/large-scale-dataset-hudsen/nerve/cranial
0.0222222	BIDiffExpSet	Mesonephros of Male/mesonephric Tubule of Male	In vivo	Prenatal-PostNatal	Reproductive System	1	13	Gap43	http://discovery.lifemapsc.com/gene-expression-signals/high-throughput/large-scale-dataset-gudmap/mesonephros-of-male/mesonephric-tubule-of-male
0.0222222	BIDiffExpSet	Autonomic/parasympathetic	In vivo	Prenatal	Peripheral Nervous System	1	3	GAP43	http://discovery.lifemapsc.com/gene-expression-signals/high-throughput/large-scale-dataset-hudsen/autonomic/parasympathetic
0.0222222	BIDiffExpSet	Trachea	In vivo	PostNatal	Lung	1	12	GP2	http://discovery.lifemapsc.com/gene-expression-signals/high-throughput/large-scale-dataset-barcode-u133-plus-2-0/trachea
0.0222222	BIDiffExpSet	Ejaculatory Duct/vasculature of Ejaculatory Duct	In vivo	Prenatal-PostNatal	Reproductive System	1	1	Jag1	http://discovery.lifemapsc.com/gene-expression-signals/high-throughput/large-scale-dataset-gudmap/ejaculatory-duct/vasculature-of-ejaculatory-duct
0.0222222	BIDiffExpSet	Sensory Organ/nose/naso-lacrimal Duct	In vivo	Prenatal	Nose	1	34	Adgra3	http://discovery.lifemapsc.com/gene-expression-signals/high-throughput/large-scale-dataset-eurexpress/sensory-organ/nose/naso-lacrimal-duct
0.0222222	BIDiffExpSet	Heart/atrium	In vivo	Prenatal	Heart	1	3	JAG1	http://discovery.lifemapsc.com/gene-expression-signals/high-throughput/large-scale-dataset-hudsen/heart/atrium
0.0222222	BIDiffExpSet	Sensory Organ/nose/nasal Cavity	In vivo	Prenatal	Nose	1	5	Fscn1	http://discovery.lifemapsc.com/gene-expression-signals/high-throughput/large-scale-dataset-mgi/sensory-organ/nose/nasal-cavity
0.0222222	BIDiffExpSet	Urethra of Male/pelvic Urethra of Male/muscle Layer of Pelvic Urethra of Male/muscle Layer of Ventral Pelvic Urethra of Male	In vivo	Prenatal-PostNatal	Lower Urinary Tract	1	18	Kremen1	http://discovery.lifemapsc.com/gene-expression-signals/high-throughput/large-scale-dataset-gudmap/urethra-of-male/pelvic-urethra-of-male/muscle-layer-of-pelvic-urethra-of-male/muscle-layer-of-ventral-pelvic-urethra-of-male
0.0222222	BIDiffExpSet	Nerve/cranial/glossopharyngeal IX	In vivo	Prenatal	Brain	1	4	GAP43	http://discovery.lifemapsc.com/gene-expression-signals/high-throughput/large-scale-dataset-hudsen/nerve/cranial/glossopharyngeal-ix
0.0222222	BIDiffExpSet	Pelvic Urethra of Female/mesenchymal Layer of Pelvic Urethra of Female/mesenchymal Layer of Ventral Pelvic Urethra of Female/lamina Propria of Ventral Pelvic Urethra of Female	In vivo	Prenatal-PostNatal	Lower Urinary Tract	1	10	Jag1	http://discovery.lifemapsc.com/gene-expression-signals/high-throughput/large-scale-dataset-gudmap/pelvic-urethra-of-female/mesenchymal-layer-of-pelvic-urethra-of-female/mesenchymal-layer-of-ventral-pelvic-urethra-of-female/lamina-propria-of-ventral-pelvic-urethra-of-female
0.0222222	BIDiffExpSet	Respiratory Tract/lower/trachea/associated Mesenchyme	In vivo	Prenatal	Lung	1	1	JAG1	http://discovery.lifemapsc.com/gene-expression-signals/high-throughput/large-scale-dataset-hudsen/respiratory-tract/lower/trachea/associated-mesenchyme
0.0222222	BIDiffExpSet	Entorhinal Cortex Layer Ii Stellate Island Cells	In vivo	PostNatal	Brain	1	10	MAPK11	http://discovery.lifemapsc.com/gene-expression-signals/high-throughput/large-scale-dataset-barcode-u133-plus-2-0/entorhinal-cortex-layer-ii-stellate-island-cells
0.0222222	BIDiffExpSet	Cmps	In vivo	PostNatal	Blood	1	61	Ddx46	http://discovery.lifemapsc.com/gene-expression-signals/high-throughput/large-scale-dataset-barcode-430-2-0/cmps
0.0222222	BIDiffExpSet	Pelvic Urethra of Female/urothelium of Pelvic Urethra of Female/urothelium of Ventral Pelvic Urethra of Female/intermediate Cell Layer of Ventral Pelvic Urethra of Female	In vivo	Prenatal-PostNatal	Lower Urinary Tract	1	15	Jag1	http://discovery.lifemapsc.com/gene-expression-signals/high-throughput/large-scale-dataset-gudmap/pelvic-urethra-of-female/urothelium-of-pelvic-urethra-of-female/urothelium-of-ventral-pelvic-urethra-of-female/intermediate-cell-layer-of-ventral-pelvic-urethra-of-female
0.0222222	BIDiffExpSet	Nerve/cranial/oculomotor III	In vivo	Prenatal	Brain	1	3	GAP43	http://discovery.lifemapsc.com/gene-expression-signals/high-throughput/large-scale-dataset-hudsen/nerve/cranial/oculomotor-iii
0.0222222	BIDiffExpSet	Sensory Organ/eye/skeletal Muscle	In vivo	Prenatal	Eye, Skeletal Muscle	1	27	Myl1	http://discovery.lifemapsc.com/gene-expression-signals/high-throughput/large-scale-dataset-eurexpress/sensory-organ/eye/skeletal-muscle
0.0222222	BIDiffExpSet	Anterior Abdominal Wall/skeletal Muscle	In vivo	Prenatal	Skeletal Muscle, Muscle	1	1	Dpt	http://discovery.lifemapsc.com/gene-expression-signals/high-throughput/large-scale-dataset-eurexpress/anterior-abdominal-wall/skeletal-muscle
0.0222222	BIDiffExpSet	Pelvic Urethra of Female/mesenchymal Layer of Pelvic Urethra of Female/mesenchymal Layer of Dorsal Pelvic Urethra of Female/muscularis Mucosa of Dorsal Pelvic Urethra of Female	In vivo	Prenatal-PostNatal	Lower Urinary Tract	1	5	Jag1	http://discovery.lifemapsc.com/gene-expression-signals/high-throughput/large-scale-dataset-gudmap/pelvic-urethra-of-female/mesenchymal-layer-of-pelvic-urethra-of-female/mesenchymal-layer-of-dorsal-pelvic-urethra-of-female/muscularis-mucosa-of-dorsal-pelvic-urethra-of-female
0.0222222	BIDiffExpSet	Brain/forebrain/diencephalon/lateral Wall	In vivo	Prenatal	Brain, Neural Tube	1	3	JAG1	http://discovery.lifemapsc.com/gene-expression-signals/high-throughput/large-scale-dataset-hudsen/brain/forebrain/diencephalon/lateral-wall
0.0222222	BIDiffExpSet	Nerve	In vivo	Prenatal	Brain, Peripheral Nervous System	1	2	GAP43	http://discovery.lifemapsc.com/gene-expression-signals/high-throughput/large-scale-dataset-hudsen/nerve
0.0222222	BIDiffExpSet	Metanephros/renal Cortex/renal Cortical Vasculature	In vivo	Prenatal-PostNatal	Kidney	1	10	Jag1	http://discovery.lifemapsc.com/gene-expression-signals/high-throughput/large-scale-dataset-gudmap/metanephros/renal-cortex/renal-cortical-vasculature
0.0222222	BIDiffExpSet	Urogenital Sinus	In vivo	Prenatal-PostNatal	Lower Urinary Tract	1	59	Nusap1	http://discovery.lifemapsc.com/gene-expression-signals/high-throughput/large-scale-dataset-gudmap/urogenital-sinus
0.0222222	BIDiffExpSet	Gut/duodenum	In vivo	Prenatal	Gastrointestinal Tract	1	3	JAG1	http://discovery.lifemapsc.com/gene-expression-signals/high-throughput/large-scale-dataset-hudsen/gut/duodenum
0.0222222	BIDiffExpSet	Skeleton/pectoral Girdle and Thoracic Body Wall/sternum	In vivo	Prenatal	Bone	1	48	Adgra3	http://discovery.lifemapsc.com/gene-expression-signals/high-throughput/large-scale-dataset-eurexpress/skeleton/pectoral-girdle-and-thoracic-body-wall/sternum
0.0222222	BIDiffExpSet	Nerve/cranial/trochlear IV	In vivo	Prenatal	Brain	1	3	GAP43	http://discovery.lifemapsc.com/gene-expression-signals/high-throughput/large-scale-dataset-hudsen/nerve/cranial/trochlear-iv
0.0222222	BIDiffExpSet	Brain/forebrain/telencephalon/choroid Invagination	In vivo	Prenatal	Brain	1	1	Ttr	http://discovery.lifemapsc.com/gene-expression-signals/high-throughput/large-scale-dataset-mgi/brain/forebrain/telencephalon/choroid-invagination
0.0222222	BIDiffExpSet	Pelvic Urethra of Male/urothelium of Pelvic Urethra of Male/urothelium of Dorsal Pelvic Urethra of Male/intermediate Cell Layer of Dorsal Pelvic Urethra of Male	In vivo	Prenatal-PostNatal	Lower Urinary Tract	1	13	Jag1	http://discovery.lifemapsc.com/gene-expression-signals/high-throughput/large-scale-dataset-gudmap/pelvic-urethra-of-male/urothelium-of-pelvic-urethra-of-male/urothelium-of-dorsal-pelvic-urethra-of-male/intermediate-cell-layer-of-dorsal-pelvic-urethra-of-male
0.0222222	BIDiffExpSet	B Cells	In vivo	PostNatal	Blood	1	66	ZCCHC10	http://discovery.lifemapsc.com/gene-expression-signals/high-throughput/large-scale-dataset-barcode-u133a/b-cells
0.0222222	BIDiffExpSet	Sensory Organ/eye/cornea	In vivo	Prenatal	Eye	1	14	Tmtc2	http://discovery.lifemapsc.com/gene-expression-signals/high-throughput/large-scale-dataset-eurexpress/sensory-organ/eye/cornea
0.0222222	BIDiffExpSet	Gland/adrenal Gland/cortex	In vivo	Prenatal	Adrenal Gland	1	12	Gm2a	http://discovery.lifemapsc.com/gene-expression-signals/high-throughput/large-scale-dataset-eurexpress/gland/adrenal-gland/cortex
0.0222222	BIDiffExpSet	Nerve/cranial/abducent VI	In vivo	Prenatal	Brain	1	2	GAP43	http://discovery.lifemapsc.com/gene-expression-signals/high-throughput/large-scale-dataset-hudsen/nerve/cranial/abducent-vi
0.0222222	BIDiffExpSet	Bladder/urothelium of Bladder	In vivo	Prenatal-PostNatal	Lower Urinary Tract	1	16	Ttr	http://discovery.lifemapsc.com/gene-expression-signals/high-throughput/large-scale-dataset-gudmap/bladder/urothelium-of-bladder
0.0222222	BIDiffExpSet	Heart/valve	In vivo	Prenatal	Heart	1	31	Tmtc2	http://discovery.lifemapsc.com/gene-expression-signals/high-throughput/large-scale-dataset-eurexpress/heart/valve
0.0222222	BIDiffExpSet	Axial Muscle	In vivo	Prenatal	Muscle	1	28	Acadl	http://discovery.lifemapsc.com/gene-expression-signals/high-throughput/large-scale-dataset-eurexpress/axial-muscle
0.0222222	BIDiffExpSet	Ejaculatory Duct/epithelial Layer of Ejaculatory Duct	In vivo	Prenatal-PostNatal	Reproductive System	1	10	Kremen1	http://discovery.lifemapsc.com/gene-expression-signals/high-throughput/large-scale-dataset-gudmap/ejaculatory-duct/epithelial-layer-of-ejaculatory-duct
0.0222222	BIDiffExpSet	Sensory Organ/ear	In vivo	Prenatal	Ear	1	13	GAP43	http://discovery.lifemapsc.com/gene-expression-signals/high-throughput/large-scale-dataset-hudsen/sensory-organ/ear
0.0222222	BIDiffExpSet	Arterial System	In vivo	Prenatal	Endothelium	1	3	JAG1	http://discovery.lifemapsc.com/gene-expression-signals/high-throughput/large-scale-dataset-hudsen/arterial-system
0.0222222	BIDiffExpSet	Genital Tubercle of Female/preputial Swelling of Female/mesenchyme of Female Preputial Swelling	In vivo	Prenatal-PostNatal	Reproductive System	1	7	Dsg2	http://discovery.lifemapsc.com/gene-expression-signals/high-throughput/large-scale-dataset-gudmap/genital-tubercle-of-female/preputial-swelling-of-female/mesenchyme-of-female-preputial-swelling
0.0222222	BIDiffExpSet	Hair Follicle Bulge	In vivo	PostNatal	Hair, Dermis	1	41	COL8A2	http://discovery.lifemapsc.com/gene-expression-signals/high-throughput/large-scale-dataset-barcode-u133a/hair-follicle-bulge
0.0222222	BIDiffExpSet	Mesenchyme/trunk Mesenchyme/body-wall Mesenchyme	In vivo	Prenatal	Mesoderm	1	17	Dpt	http://discovery.lifemapsc.com/gene-expression-signals/high-throughput/large-scale-dataset-eurexpress/mesenchyme/trunk-mesenchyme/body-wall-mesenchyme
0.0222222	BIDiffExpSet	Gut	In vivo	Prenatal	Gastrointestinal Tract	1	41	Aldh1a2	http://discovery.lifemapsc.com/gene-expression-signals/high-throughput/large-scale-dataset-mgi/gut
0.0222222	BIDiffExpSet	Pelvic Urethra of Male/urothelium of Pelvic Urethra of Male/urothelium of Ventral Pelvic Urethra of Male/intermediate Cell Layer of Ventral Pelvic Urethra of Male	In vivo	Prenatal-PostNatal	Lower Urinary Tract	1	11	Jag1	http://discovery.lifemapsc.com/gene-expression-signals/high-throughput/large-scale-dataset-gudmap/pelvic-urethra-of-male/urothelium-of-pelvic-urethra-of-male/urothelium-of-ventral-pelvic-urethra-of-male/intermediate-cell-layer-of-ventral-pelvic-urethra-of-male
0.0222222	BIDiffExpSet	Spinal/nerve/accessory XI	In vivo	Prenatal	Spinal Cord, Peripheral Nervous System	1	2	GAP43	http://discovery.lifemapsc.com/gene-expression-signals/high-throughput/large-scale-dataset-hudsen/spinal/nerve/accessory-xi
0.0222222	BIDiffExpSet	Ectoderm/neural Ectoderm/future Brain	In vivo	Prenatal	Brain	1	9	KHDRBS3	http://discovery.lifemapsc.com/gene-expression-signals/high-throughput/large-scale-dataset-hudsen/ectoderm/neural-ectoderm/future-brain
0.0222222	BIDiffExpSet	Putamen	In vivo	PostNatal	Brain	1	35	RGS14	http://discovery.lifemapsc.com/gene-expression-signals/high-throughput/large-scale-dataset-barcode-u133-plus-2-0/putamen
0.0222222	BIDiffExpSet	Brain/midbrain/lateral Wall/marginal Layer	In vivo	Prenatal	Brain, Neural Tube	1	2	GAP43	http://discovery.lifemapsc.com/gene-expression-signals/high-throughput/large-scale-dataset-hudsen/brain/midbrain/lateral-wall/marginal-layer
0.0222222	BIDiffExpSet	Ganglion/cranial/glossopharyngeal IX	In vivo	Prenatal	Brain	1	7	GAP43	http://discovery.lifemapsc.com/gene-expression-signals/high-throughput/large-scale-dataset-hudsen/ganglion/cranial/glossopharyngeal-ix
0.0222222	BIDiffExpSet	Nerve/cranial/hypoglossal XII	In vivo	Prenatal	Brain	1	3	GAP43	http://discovery.lifemapsc.com/gene-expression-signals/high-throughput/large-scale-dataset-hudsen/nerve/cranial/hypoglossal-xii
0.0222222	BIDiffExpSet	Sensory Organ/nose/nasal Cavity/epithelium	In vivo	Prenatal	Nose	1	12	KHDRBS3	http://discovery.lifemapsc.com/gene-expression-signals/high-throughput/large-scale-dataset-hudsen/sensory-organ/nose/nasal-cavity/epithelium
0.0222222	BIDiffExpSet	Nerve/cranial/olfactory I	In vivo	Prenatal	Brain	1	5	GAP43	http://discovery.lifemapsc.com/gene-expression-signals/high-throughput/large-scale-dataset-hudsen/nerve/cranial/olfactory-i
0.0222222	BIDiffExpSet	Spinal/nerve/segmental Spinal Nerve	In vivo	Prenatal	Spinal Cord, Peripheral Nervous System	1	2	GAP43	http://discovery.lifemapsc.com/gene-expression-signals/high-throughput/large-scale-dataset-hudsen/spinal/nerve/segmental-spinal-nerve
0.0222222	BIDiffExpSet	Pulmonary Artery	In vivo	Prenatal	Endothelium	1	2	JAG1	http://discovery.lifemapsc.com/gene-expression-signals/high-throughput/large-scale-dataset-hudsen/pulmonary-artery
0.0222222	BIDiffExpSet	Pelvic Urethra of Female/urothelium of Pelvic Urethra of Female/urothelium of Dorsal Pelvic Urethra of Female/intermediate Cell Layer of Dorsal Pelvic Urethra of Female	In vivo	Prenatal-PostNatal	Lower Urinary Tract	1	14	Jag1	http://discovery.lifemapsc.com/gene-expression-signals/high-throughput/large-scale-dataset-gudmap/pelvic-urethra-of-female/urothelium-of-pelvic-urethra-of-female/urothelium-of-dorsal-pelvic-urethra-of-female/intermediate-cell-layer-of-dorsal-pelvic-urethra-of-female
0.0222222	BIDiffExpSet	Mesenchyme/trunk Mesenchyme	In vivo	Prenatal	Mesoderm, Neural Crest	1	26	Aldh1a2	http://discovery.lifemapsc.com/gene-expression-signals/high-throughput/large-scale-dataset-mgi/mesenchyme/trunk-mesenchyme
0.0222222	BIDiffExpSet	Limbal Epithelial Basal Cells	In vivo	PostNatal	Eye, Epithelial Cells	1	35	Ncaph2	http://discovery.lifemapsc.com/gene-expression-signals/high-throughput/large-scale-dataset-barcode-430-2-0/limbal-epithelial-basal-cells
0.0222222	BIDiffExpSet	Urethra of Female/pelvic Urethra of Female/muscle Layer of Pelvic Urethra of Female/muscle Layer of Ventral Pelvic Urethra of Female	In vivo	Prenatal-PostNatal	Lower Urinary Tract	1	18	Kremen1	http://discovery.lifemapsc.com/gene-expression-signals/high-throughput/large-scale-dataset-gudmap/urethra-of-female/pelvic-urethra-of-female/muscle-layer-of-pelvic-urethra-of-female/muscle-layer-of-ventral-pelvic-urethra-of-female
0.0222222	BIDiffExpSet	Medulla	In vivo	PostNatal	Brain	1	8	TTR	http://discovery.lifemapsc.com/gene-expression-signals/high-throughput/large-scale-dataset-barcode-u133-plus-2-0/medulla
0.0222222	BIDiffExpSet	Urethra of Male/pelvic Urethra of Male/muscle Layer of Pelvic Urethra of Male/muscle Layer of Dorsal Pelvic Urethra of Male	In vivo	Prenatal-PostNatal	Lower Urinary Tract	1	19	Kremen1	http://discovery.lifemapsc.com/gene-expression-signals/high-throughput/large-scale-dataset-gudmap/urethra-of-male/pelvic-urethra-of-male/muscle-layer-of-pelvic-urethra-of-male/muscle-layer-of-dorsal-pelvic-urethra-of-male
0.0222222	BIDiffExpSet	Genital Tubercle of Male/preputial Swelling of Male/mesenchyme of Male Preputial Swelling	In vivo	Prenatal-PostNatal	Reproductive System	1	6	Dsg2	http://discovery.lifemapsc.com/gene-expression-signals/high-throughput/large-scale-dataset-gudmap/genital-tubercle-of-male/preputial-swelling-of-male/mesenchyme-of-male-preputial-swelling
0.0222222	BIDiffExpSet	Lung/right Lung Rudiment	In vivo	Prenatal	Lung	1	1	Aldh1a2	http://discovery.lifemapsc.com/gene-expression-signals/high-throughput/large-scale-dataset-mgi/lung/right-lung-rudiment
0.0222222	BIDiffExpSet	Pelvic Urethra of Female/mesenchymal Layer of Pelvic Urethra of Female/mesenchymal Layer of Dorsal Pelvic Urethra of Female/lamina Propria of Dorsal Pelvic Urethra of Female	In vivo	Prenatal-PostNatal	Lower Urinary Tract	1	10	Jag1	http://discovery.lifemapsc.com/gene-expression-signals/high-throughput/large-scale-dataset-gudmap/pelvic-urethra-of-female/mesenchymal-layer-of-pelvic-urethra-of-female/mesenchymal-layer-of-dorsal-pelvic-urethra-of-female/lamina-propria-of-dorsal-pelvic-urethra-of-female
0.0222222	BIDiffExpSet	Ganglion/cranial/facial Ganglion VII	In vivo	Prenatal	Brain	1	3	GAP43	http://discovery.lifemapsc.com/gene-expression-signals/high-throughput/large-scale-dataset-hudsen/ganglion/cranial/facial-ganglion-vii
0.0222222	BIDiffExpSet	Mesenteric Artery	In vivo	Prenatal	Endothelium	1	1	JAG1	http://discovery.lifemapsc.com/gene-expression-signals/high-throughput/large-scale-dataset-hudsen/mesenteric-artery
0.0222222	BIDiffExpSet	Urethra of Female/pelvic Urethra of Female/muscle Layer of Pelvic Urethra of Female/muscle Layer of Dorsal Pelvic Urethra of Female	In vivo	Prenatal-PostNatal	Lower Urinary Tract	1	18	Kremen1	http://discovery.lifemapsc.com/gene-expression-signals/high-throughput/large-scale-dataset-gudmap/urethra-of-female/pelvic-urethra-of-female/muscle-layer-of-pelvic-urethra-of-female/muscle-layer-of-dorsal-pelvic-urethra-of-female
0.0222222	BIDiffExpSet	Venous System	In vivo	Prenatal	Endothelium	1	2	JAG1	http://discovery.lifemapsc.com/gene-expression-signals/high-throughput/large-scale-dataset-hudsen/venous-system
0.0222222	BIDiffExpSet	Ganglion/cranial/trigeminal V	In vivo	Prenatal	Brain	1	13	GAP43	http://discovery.lifemapsc.com/gene-expression-signals/high-throughput/large-scale-dataset-hudsen/ganglion/cranial/trigeminal-v
0.0222222	BIDiffExpSet	Gut/foregut-midgut Junction	In vivo	Prenatal	Gastrointestinal Tract	1	35	Syt1	http://discovery.lifemapsc.com/gene-expression-signals/high-throughput/large-scale-dataset-eurexpress/gut/foregut-midgut-junction
0.0222222	BIDiffExpSet	Heart/outflow Tract/pulmonary Component	In vivo	Prenatal	Heart	1	1	JAG1	http://discovery.lifemapsc.com/gene-expression-signals/high-throughput/large-scale-dataset-hudsen/heart/outflow-tract/pulmonary-component
0.0222222	BIDiffExpSet	Genital Tubercle of Male	In vivo	Prenatal-PostNatal	Reproductive System	1	3	Dsg2	http://discovery.lifemapsc.com/gene-expression-signals/high-throughput/large-scale-dataset-gudmap/genital-tubercle-of-male
0.0222222	BIDiffExpSet	Urogenital Sinus/primitive Bladder	In vivo	Prenatal-PostNatal	Lower Urinary Tract	1	32	Nusap1	http://discovery.lifemapsc.com/gene-expression-signals/high-throughput/large-scale-dataset-gudmap/urogenital-sinus/primitive-bladder
0.0222222	BIDiffExpSet	Ganglion/cranial/vestibulocochlear VIII	In vivo	Prenatal	Brain	1	5	GAP43	http://discovery.lifemapsc.com/gene-expression-signals/high-throughput/large-scale-dataset-hudsen/ganglion/cranial/vestibulocochlear-viii
0.0222222	BIDiffExpSet	Ganglion	In vivo	Prenatal	Brain, Peripheral Nervous System	1	6	GAP43	http://discovery.lifemapsc.com/gene-expression-signals/high-throughput/large-scale-dataset-hudsen/ganglion
0.0222222	BIDiffExpSet	Ganglion/cranial/facial VII	In vivo	Prenatal	Brain	1	3	GAP43	http://discovery.lifemapsc.com/gene-expression-signals/high-throughput/large-scale-dataset-hudsen/ganglion/cranial/facial-vii
0.0222222	BIDiffExpSet	Sensory Organ/eye/cornea	In vivo	Prenatal	Eye	1	100	Ccnd2	http://discovery.lifemapsc.com/gene-expression-signals/high-throughput/large-scale-dataset-mgi/sensory-organ/eye/cornea
0.0222222	BIDiffExpSet	Genital Tubercle of Female/proximal Genital Tubercle of Female/mesenchyme of Proximal Genital Tubercle of Female	In vivo	Prenatal-PostNatal	Reproductive System	1	3	Dsg2	http://discovery.lifemapsc.com/gene-expression-signals/high-throughput/large-scale-dataset-gudmap/genital-tubercle-of-female/proximal-genital-tubercle-of-female/mesenchyme-of-proximal-genital-tubercle-of-female
0.0222222	BIDiffExpSet	Amygdala	In vivo	PostNatal	Brain	1	18	MAPK8IP2	http://discovery.lifemapsc.com/gene-expression-signals/high-throughput/large-scale-dataset-barcode-u133-plus-2-0/amygdala
0.0222222	BIDiffExpSet	Nose/naris/external/epithelium	In vivo	Prenatal	Nose	1	34	Tmtc2	http://discovery.lifemapsc.com/gene-expression-signals/high-throughput/large-scale-dataset-eurexpress/nose/naris/external/epithelium
0.0222222	BIDiffExpSet	Lung/left Lung Rudiment	In vivo	Prenatal	Lung	1	1	Aldh1a2	http://discovery.lifemapsc.com/gene-expression-signals/high-throughput/large-scale-dataset-mgi/lung/left-lung-rudiment
0.0222222	BIDiffExpSet	Nerve/cranial/vestibulocochlear VIII	In vivo	Prenatal	Brain	1	3	GAP43	http://discovery.lifemapsc.com/gene-expression-signals/high-throughput/large-scale-dataset-hudsen/nerve/cranial/vestibulocochlear-viii
0.0222222	BIDiffExpSet	Brain/hindbrain	In vivo	Prenatal	Endothelium	1	5	JAG1	http://discovery.lifemapsc.com/gene-expression-signals/high-throughput/large-scale-dataset-hudsen/brain/hindbrain
0.0222222	BIDiffExpSet	Urethra of Female/pelvic Urethra of Female/vasculature of Pelvic Urethra of Female	In vivo	Prenatal-PostNatal	Lower Urinary Tract	1	1	Jag1	http://discovery.lifemapsc.com/gene-expression-signals/high-throughput/large-scale-dataset-gudmap/urethra-of-female/pelvic-urethra-of-female/vasculature-of-pelvic-urethra-of-female
0.0222222	BIDiffExpSet	Spinal Cord/lateral Wall/mantle Layer/intermediate Grey Horn	In vivo	Prenatal	Neural Tube, Spinal Cord	1	18	Jag1	http://discovery.lifemapsc.com/gene-expression-signals/high-throughput/large-scale-dataset-eurexpress/spinal-cord/lateral-wall/mantle-layer/intermediate-grey-horn
0.0222222	BIDiffExpSet	Carotid Artery/external	In vivo	Prenatal	Endothelium	1	1	JAG1	http://discovery.lifemapsc.com/gene-expression-signals/high-throughput/large-scale-dataset-hudsen/carotid-artery/external
0.0222222	BIDiffExpSet	Heart/atrium/left Atrium/auricular Region	In vivo	Prenatal	Heart	1	1	JAG1	http://discovery.lifemapsc.com/gene-expression-signals/high-throughput/large-scale-dataset-hudsen/heart/atrium/left-atrium/auricular-region
0.0220456	BIDiffExpSet	Breast Epithelium	In vivo	PostNatal	Breast, Epithelial Cells	1	214	SEMA6A	http://discovery.lifemapsc.com/gene-expression-signals/high-throughput/large-scale-dataset-barcode-u133a/breast-epithelium
0.0220142	Cell	Early Ameloblasts	In vivo	Prenatal-PostNatal	Tooth, Epithelial Cells	1	69	Ctnnb1	http://discovery.lifemapsc.com/in-vivo-development/tooth/dental-enamel/early-ameloblasts
0.0219833	Cell	Stellate Reticulum Cells	In vivo	Prenatal-PostNatal	Tooth	1	83	Ctnnb1	http://discovery.lifemapsc.com/in-vivo-development/tooth/dental-core/stellate-reticulum-cells
0.0218971	BIDiffExpSet	Nodose Nucleus	In vivo	PostNatal	Nervous System	1	30	HHIP	http://discovery.lifemapsc.com/gene-expression-signals/high-throughput/large-scale-dataset-barcode-u133-plus-2-0/nodose-nucleus
0.0213763	BIDiffExpSet	Cd4+ T Cells	In vivo	PostNatal	Blood	1	82	Scml4	http://discovery.lifemapsc.com/gene-expression-signals/high-throughput/large-scale-dataset-barcode-430-2-0/cd4-t-cells
0.0212998	BIDiffExpSet	Platelets	In vivo	PostNatal	Blood	1	172	GAS2L1	http://discovery.lifemapsc.com/gene-expression-signals/high-throughput/large-scale-dataset-barcode-u133-plus-2-0/platelets
0.0212492	TCCell	Peripheral blood-derived hematopoietic stem cells	In vitro	PostNatal	Blood	1	52	JAG1	http://discovery.lifemapsc.com/stem-cell-differentiation/in-vitro-cells/blood-homo-sapiens-peripheral-blood-derived-hematopoietic-stem-cells-lonza
0.0212346	Cell	Secondary Spermatocyte	In vivo	PostNatal	Gonad, Testis, Germ Cells, Male Gametocytes	1	98	Ccnd2	http://discovery.lifemapsc.com/in-vivo-development/testis/seminiferous-tubules/secondary-spermatocyte
0.0210547	BIDiffExpSet	Accumbens	In vivo	PostNatal	Brain	1	29	RGS14	http://discovery.lifemapsc.com/gene-expression-signals/high-throughput/large-scale-dataset-barcode-u133-plus-2-0/accumbens
0.0209146	BIDiffExpSet	Cervix	In vivo	PostNatal	Uterus	1	95	HPD	http://discovery.lifemapsc.com/gene-expression-signals/high-throughput/large-scale-dataset-homer/cervix
0.0208463	BIDiffExpSet	Autonomic/sympathetic/ganglion/thoracic	In vivo	Prenatal	Peripheral Nervous System	1	143	Syt1	http://discovery.lifemapsc.com/gene-expression-signals/high-throughput/large-scale-dataset-eurexpress/autonomic/sympathetic/ganglion/thoracic
0.0207571	BIDiffExpSet	Prostate Gland	In vivo	PostNatal	Prostate	1	39	GP2	http://discovery.lifemapsc.com/gene-expression-signals/high-throughput/large-scale-dataset-barcode-u133-plus-2-0/prostate-gland
0.0207503	Cell	Perivenous Hepatocytes	In vivo	Prenatal-PostNatal	Liver	1	91	Khdrbs3	http://discovery.lifemapsc.com/in-vivo-development/liver/liver-lobule/perivenous-hepatocytes
0.0206767	Cell	Type1 Off Cone Bipolar Cells	In vivo	Prenatal-PostNatal	Eye, Bipolar, Retina, Neurons	1	102	Dsg2	http://discovery.lifemapsc.com/in-vivo-development/eye/inner-nuclear-layer/type1-off-cone-bipolar-cells
0.0204927	Cell	Muscle Progenitor Cells	In vivo	Prenatal	Somite, Skeletal Muscle	1	112	Aldh1a2	http://discovery.lifemapsc.com/in-vivo-development/somite/thoracic-ventrolateral-dermomyotome-lip/muscle-progenitor-cells
0.020302	TCCell	PureStem™ SK11, NCr-fac & Meso-prx Progenitor	In vitro	Prenatal	Neural Crest, Paraxial Mesoderm	1	105	CDH11	http://discovery.lifemapsc.com/stem-cell-differentiation/in-vitro-cells/purestem-sk11-ncr-fac-meso-prx-progenitor
0.020218	AnatCompartment	Testis Interstitium	In vivo	Prenatal-PostNatal	Testis	1	106	KHDRBS3	http://discovery.lifemapsc.com/in-vivo-development/testis/testis-interstitium
0.0201838	Cell	Inner Enamel Epithelial Cells	In vivo	Prenatal-PostNatal	Tooth, Epithelial Cells	1	118	Ctnnb1	http://discovery.lifemapsc.com/in-vivo-development/tooth/dental-enamel/inner-enamel-epithelial-cells
0.0200901	TCCell	Peripheral blood-derived hematopoietic stem cells (family)	In vitro	PostNatal	Blood	1	68	JAG1	http://discovery.lifemapsc.com/stem-cell-differentiation/in-vitro-cells/blood-homo-sapiens-peripheral-blood-derived-hematopoietic-stem-cells-family
0.0197701	PDCell	Primordial germ cell-like cells	In vitro	Prenatal-PostNatal	Gonad, Germ Cells	1	117	Cdh11	http://discovery.lifemapsc.com/stem-cell-differentiation/protocols/epiblast-germ-cells-reproductive-system-differentiation-reconstitution-of-the-mouse-germ-cell-from-pluripotent-stem-cells?TCCellID=a556265e-9ffd-45e2-b67f-e69f95f5567b
0.0195432	BIDiffExpSet	Sensory Organ/nose/vomeronasal Organ	In vivo	Prenatal	Neural Crest, Nose	1	122	Mapk8ip2	http://discovery.lifemapsc.com/gene-expression-signals/high-throughput/large-scale-dataset-eurexpress/sensory-organ/nose/vomeronasal-organ
0.0195116	BIDiffExpSet	Bone Marrow-derived Macrophages	In vivo	PostNatal	Blood	1	136	C5ar1	http://discovery.lifemapsc.com/gene-expression-signals/high-throughput/large-scale-dataset-barcode-430-2-0/bone-marrow-derived-macrophages
0.0192103	BIDiffExpSet	CERVIX	In vivo	PostNatal	Uterus	1	162	MAPK12	http://discovery.lifemapsc.com/gene-expression-signals/high-throughput/large-scale-dataset-tiger/cervix
0.0189407	Cell	XX Germ Cells	In vivo	Prenatal	Gonad, Ovary, Female Gametocytes, Germ Cells	1	150	Jag1	http://discovery.lifemapsc.com/in-vivo-development/ovary/ovigerous-cord/xx-germ-cells
0.0188545	BIDiffExpSet	Monocytes	In vivo	PostNatal	Blood	1	74	SCO2	http://discovery.lifemapsc.com/gene-expression-signals/high-throughput/large-scale-dataset-barcode-u133a/monocytes
0.0187146	BIDiffExpSet	Omental Adipose Tissue	In vivo	PostNatal	Adipose	1	59	RETSAT	http://discovery.lifemapsc.com/gene-expression-signals/high-throughput/large-scale-dataset-barcode-u133a/omental-adipose-tissue
0.0185805	BIDiffExpSet	Caudate Nucleus	In vivo	PostNatal	Brain	1	42	RGS14	http://discovery.lifemapsc.com/gene-expression-signals/high-throughput/large-scale-dataset-barcode-u133a/caudate-nucleus
0.0185097	BIDiffExpSet	Female Reproductive System	In vivo	Prenatal-PostNatal	Reproductive System	1	99	Cdh11	http://discovery.lifemapsc.com/gene-expression-signals/high-throughput/large-scale-dataset-gudmap/female-reproductive-system
0.01846	Cell	Cardiac Fibroblasts	In vivo	Prenatal	Heart, Epicardium, Fibroblasts	1	198	Cdh11	http://discovery.lifemapsc.com/in-vivo-development/heart/myocardium/cardiac-fibroblasts
0.0183836	BIDiffExpSet	Metanephros/calyx	In vivo	Prenatal	Kidney	1	110	Arhgap24	http://discovery.lifemapsc.com/gene-expression-signals/high-throughput/large-scale-dataset-eurexpress/metanephros/calyx
0.0182732	BIDiffExpSet	Striatum	In vivo	PostNatal	Brain	1	45	Tenm2	http://discovery.lifemapsc.com/gene-expression-signals/high-throughput/large-scale-dataset-barcode-430-2-0/striatum
0.0182302	AnatCompartment	Membranous Facial Bones	In vivo	Prenatal-PostNatal	Bone	1	274	Uqcrq	http://discovery.lifemapsc.com/in-vivo-development/bone/membranous-facial-bones
0.0182301	BIDiffExpSet	Male Reproductive System	In vivo	Prenatal-PostNatal	Reproductive System	1	106	Cdh11	http://discovery.lifemapsc.com/gene-expression-signals/high-throughput/large-scale-dataset-gudmap/male-reproductive-system
0.0181561	BIDiffExpSet	Corpus Callosum	In vivo	PostNatal	Brain	1	32	Kremen1	http://discovery.lifemapsc.com/gene-expression-signals/high-throughput/large-scale-dataset-gensat/corpus-callosum
0.0181561	BIDiffExpSet	Colonic Mucosa	In vivo	PostNatal	Colon	1	59	AGPAT2	http://discovery.lifemapsc.com/gene-expression-signals/high-throughput/large-scale-dataset-barcode-u133-plus-2-0/colonic-mucosa
0.0178625	AnatCompartment	Visceral White Adipose	In vivo	Prenatal	Adipose	1	250	Ccnd2	http://discovery.lifemapsc.com/in-vivo-development/adipose/visceral-white-adipose
0.0178479	BIDiffExpSet	Gastrocnemius	In vivo	PostNatal	Skeletal Muscle	1	96	Coq8a	http://discovery.lifemapsc.com/gene-expression-signals/high-throughput/large-scale-dataset-barcode-430-2-0/gastrocnemius
0.0176556	BIDiffExpSet	Superior Frontal Gyrus	In vivo	PostNatal	Brain	1	63	B4GALT6	http://discovery.lifemapsc.com/gene-expression-signals/high-throughput/large-scale-dataset-barcode-u133-plus-2-0/superior-frontal-gyrus
0.017589	Cell	Pre-Granulosa Cells	In vivo	Prenatal	Ovary	1	282	Myocd	http://discovery.lifemapsc.com/in-vivo-development/ovary/primordial-follicle/pre-granulosa-cells
0.0175625	Cell	Inner Cell Mass Cells	In vivo	Prenatal	Inner Cell Mass	1	286	Dsg2	http://discovery.lifemapsc.com/in-vivo-development/inner-cell-mass/inner-cell-mass/inner-cell-mass-cells
0.0171892	BIDiffExpSet	Cd14+ Cells	In vivo	PostNatal	Blood	1	120	PPTC7	http://discovery.lifemapsc.com/gene-expression-signals/high-throughput/large-scale-dataset-barcode-u133-plus-2-0/cd14-cells
0.0171293	BIDiffExpSet	Pituitary Gland	In vivo	Prenatal	Endocrine System	1	140	Camkk2	http://discovery.lifemapsc.com/gene-expression-signals/high-throughput/large-scale-dataset-gensat/pituitary-gland
0.0165743	BIDiffExpSet	Telencephalon/olfactory Lobe/olfactory Cortex/marginal Layer	In vivo	Prenatal	Brain	1	85	Syt1	http://discovery.lifemapsc.com/gene-expression-signals/high-throughput/large-scale-dataset-eurexpress/telencephalon/olfactory-lobe/olfactory-cortex/marginal-layer
0.0165443	BIDiffExpSet	Gut/foregut-midgut Junction/gland/pancreas	In vivo	Prenatal	Pancreas	1	142	B4galt6	http://discovery.lifemapsc.com/gene-expression-signals/high-throughput/large-scale-dataset-eurexpress/gut/foregut-midgut-junction/gland/pancreas
0.0164851	BIDiffExpSet	Leukocytes	In vivo	PostNatal	Blood	1	148	SCO2	http://discovery.lifemapsc.com/gene-expression-signals/high-throughput/large-scale-dataset-barcode-u133a/leukocytes
0.0163594	BIDiffExpSet	Uterus Corpus	In vivo	PostNatal	Uterus	1	98	ALDH1A2	http://discovery.lifemapsc.com/gene-expression-signals/high-throughput/large-scale-dataset-gnf-biogps/uterus-corpus
0.0159052	BIDiffExpSet	Human Skeletal Muscle Myoblast (HSkMM)	In vitro	PostNatal	Skeletal Muscle	1	97	ALDH1A2	http://discovery.lifemapsc.com/gene-expression-signals/high-throughput/large-scale-dataset-cultured-cell-collection/human-skeletal-muscle-myoblast-hskmm
0.015648	BIDiffExpSet	Human Umbilical Vein Smooth Muscle Cells (HUVSMC)	In vitro	PostNatal	Umbilical Cord, Endothelium	1	99	DSG2	http://discovery.lifemapsc.com/gene-expression-signals/high-throughput/large-scale-dataset-cultured-cell-collection/human-umbilical-vein-smooth-muscle-cells-huvsmc
0.0156312	BIDiffExpSet	Human Vertebral Mesenchymal Stem Cells (HVMSC)	In vitro	PostNatal	Bone, Mesenchymal Stem Cells	1	96	HHIP	http://discovery.lifemapsc.com/gene-expression-signals/high-throughput/large-scale-dataset-cultured-cell-collection/human-vertebral-mesenchymal-stem-cells-hvmsc
0.015549	BIDiffExpSet	Human Renal Mesangial Cells (HRMC)	In vitro	PostNatal	Kidney	1	98	DSG2	http://discovery.lifemapsc.com/gene-expression-signals/high-throughput/large-scale-dataset-cultured-cell-collection/human-renal-mesangial-cells-hrmc
0.0151178	BIDiffExpSet	Human Pulmonary Alveolar Epithelial Cells (HPAEpiC)	In vitro	PostNatal	Lung, Epithelial Cells	1	98	DSG2	http://discovery.lifemapsc.com/gene-expression-signals/high-throughput/large-scale-dataset-cultured-cell-collection/human-pulmonary-alveolar-epithelial-cells-hpaepic
0.0150911	BIDiffExpSet	Human Brain Microvascular Endothelial Cells (HBMEC)	In vitro	PostNatal	Brain, Endothelium	1	98	HHIP	http://discovery.lifemapsc.com/gene-expression-signals/high-throughput/large-scale-dataset-cultured-cell-collection/human-brain-microvascular-endothelial-cells-hbmec
0.0148755	BIDiffExpSet	Human Aortic Endothelial Cells (HAEC)	In vitro	PostNatal	Endothelium	1	100	HHIP	http://discovery.lifemapsc.com/gene-expression-signals/high-throughput/large-scale-dataset-cultured-cell-collection/human-aortic-endothelial-cells-haec
0.0147236	BIDiffExpSet	Placenta	In vivo	Prenatal	Placenta	1	128	PHACTR2	http://discovery.lifemapsc.com/gene-expression-signals/high-throughput/large-scale-dataset-barcode-u133-plus-2-0/placenta
0.0138632	BIDiffExpSet	Olfactory Epithelium	In vivo	Prenatal	Brain	1	137	Ccnd2	http://discovery.lifemapsc.com/gene-expression-signals/high-throughput/large-scale-dataset-gensat/olfactory-epithelium

## Sheet: Diseases
GeneAnalytics - Disease results			Prepared for: Moran Gershoni (moran.gershoni@weizmann.ac.il)
			Date: 3/8/2021
Copyright © LifeMap Sciences, Inc.
Statistics:
# Identified genes	285
# Matched genes	248
# Matched entities	2690
Matching score statistics:
# High score matches	1
# Med score matches	35
# Low score matches	2654
Results
Score	Name	Disease categories	# Total Genes	# Matched Genes	Matched Genes (Symbols)	Evidence URL	Genetic Associations	Matched Genes for Genetic Associations	Diferentially Expressed Genes in Tissue Samples	Genes Matched to Differentially Expressed Genes
12.38	Breast Cancer	Skin diseases, Immune diseases, Reproductive diseases, Cancer diseases, Genetic diseases, Rare diseases	1404	21	BLM, CCND2, CDH11, CTCF, CTNNB1, CXCL8, DSG3, FGF3, FGF6, GNRH1, IL10, JAG1, LIFR, MAPK10, MAPK12, NUSAP1, PRKCA, PTPN11, RASSF6, SEMA6A, TSC1	http://www.malacards.org/card/breast_cancer			Breast	CDH11, DSG3, NUSAP1, RASSF6, SEMA6A
11.44	Alzheimer Disease	Neuronal diseases, Cardiovascular diseases, Mental diseases, Genetic diseases, Rare diseases	863	18	CAMKK2, CDC42BPA, CHRM1, CTNNB1, DBN1, DDX46, DPYSL2, FREM1, GAP43, IL10, MAPK10, MYOCD, PRKCA, RYR3, SERTAD4, SOBP, TTR, UBQLN1	http://www.malacards.org/card/alzheimer_disease			Blood, Brain	CAMKK2, CDC42BPA, DDX46, FREM1, SERTAD4, SOBP
10.87	Polycystic Kidney Disease	Nephrological diseases, Reproductive diseases, Blood diseases, Liver diseases, Genetic diseases, Rare diseases	473	16	CCND2, CILP, COL8A2, CTNNB1, CXCL8, DPT, FGF23, GBA3, HPD, MIOX, SCARA5, SLC22A6, SLC22A8, SLC34A1, TSC1, UMOD	http://www.malacards.org/card/polycystic_kidney_disease			Kidney	CCND2, CILP, COL8A2, CXCL8, DPT, GBA3, HPD, MIOX, SCARA5, SLC22A6, SLC22A8, SLC34A1, UMOD
10.85	Retinitis Pigmentosa	Neuronal diseases, Eye diseases, Genetic diseases, Rare diseases	933	15	ADGRA3, ADM2, C5AR2, CEP290, CTCF, CTNNB1, CXCL8, DDX41, EGFLAM, IL10, PRKCA, TSC1, TTPA, TTR, UBC	http://www.malacards.org/card/retinitis_pigmentosa	Causative mutation	CEP290
9.44	Visual Epilepsy	Neuronal diseases, Eye diseases	127	7	BNIP3L, DNAH7, KCNH1, SCO2, SHANK3, STX8, TSC1	http://www.malacards.org/card/visual_epilepsy	Causative mutation	DNAH7, KCNH1, SCO2, SHANK3, TSC1
9.25	Prostate Cancer	Reproductive diseases, Cancer diseases, Genetic diseases, Rare diseases	1152	16	CCND2, CDH11, CTCF, CTNNB1, CXCL8, DSG2, ELAC2, GNRH1, IL10, IRF6, PLXNB2, PRKCA, SCAMP1, SCARA5, TCTN1, UNC13B	http://www.malacards.org/card/prostate_cancer	Risk factor	ELAC2	Bone, Prostate	DSG2, IRF6, PLXNB2, SCAMP1, SCARA5, TCTN1, UNC13B
9.06	Dilated Cardiomyopathy	Neuronal diseases, Cardiovascular diseases, Immune diseases, Blood diseases, Bone diseases, Ear diseases, Respiratory diseases, Genetic diseases, Rare diseases	369	11	CACNG1, CACNG5, CHKB, CTNNB1, CXCL8, DSG2, IL10, KCND3, MYOCD, PTPN11, SCO2	http://www.malacards.org/card/dilated_cardiomyopathy	Causative mutation, Genetic tests	DSG2
8.63	Osteoporosis	Bone diseases, Fetal diseases, Genetic diseases, Rare diseases	329	11	ACD, CTNNB1, CXCL8, F12, FGF23, GNRH1, IL10, KREMEN1, P2RX7, SCARB1, SLC34A1	http://www.malacards.org/card/osteoporosis			Blood	SCARB1
8.1	Schizophrenia	Neuronal diseases, Mental diseases, Genetic diseases, Rare diseases	494	11	ADGRA3, CACNG5, CHRM1, CTNNB1, CXCL8, DBN1, DPYSL2, GAP43, IL10, SHANK3, TPH2	http://www.malacards.org/card/schizophrenia
8.08	Colorectal Cancer	Blood diseases, Gastrointestinal diseases, Cancer diseases, Genetic diseases, Rare diseases	1375	13	AFF4, CCND2, CTNNB1, CXCL8, FSCN1, IL10, LIFR, MAPK10, MAPK11, P2RX7, PLXNB2, PRKCA, SLC24A2	http://www.malacards.org/card/colorectal_cancer	Causative mutation	CTNNB1	Blood, Colon	AFF4, CXCL8, FSCN1, MAPK11, PLXNB2, SLC24A2
8.07	Lung Cancer	Respiratory diseases, Cancer diseases, Genetic diseases	1226	16	ACADL, CTNNB1, CXCL8, DSG2, DSG3, FSCN1, HHIP, IL10, IRF6, LIFR, NUSAP1, OIP5, PERP, PRKCA, RASSF5, SCARA5	http://www.malacards.org/card/lung_cancer			Lung	ACADL, DSG2, DSG3, HHIP, IRF6, LIFR, NUSAP1, OIP5, PERP, SCARA5
8.03	Diabetes Mellitus, Noninsulin-Dependent	Endocrine diseases, Genetic diseases, Metabolic diseases	574	11	AGPAT2, AGRP, CTNNB1, CXCL8, IL10, MAPK10, PRKCA, SCARB1, SYT1, TSC1, TTR	http://www.malacards.org/card/diabetes_mellitus_noninsulin_dependent			Pancreas	SYT1
7.75	Neuroblastoma 1	Neuronal diseases, Endocrine diseases, Fetal diseases, Cancer diseases, Genetic diseases, Rare diseases	880	13	AGRP, ALDH1A2, CCDC69, DBN1, GAP43, KLHDC7B, PNMA2, PTPN11, SCARB1, SCO2, SERTAD4, STK17B, SYT1	http://www.malacards.org/card/neuroblastoma_1	Causative mutation	PTPN11	Adrenal Gland, Blood	AGRP, ALDH1A2, CCDC69, DBN1, GAP43, KLHDC7B, PNMA2, SCARB1, SCO2, SERTAD4, STK17B, SYT1
7.6	Hepatocellular Carcinoma	Gastrointestinal diseases, Liver diseases, Cancer diseases, Genetic diseases, Rare diseases	812	10	CFAP52, CTNNB1, CXCL8, EIF2D, FGF3, IL10, JAG1, PRKCA, PTPN11, TSC1	http://www.malacards.org/card/hepatocellular_carcinoma	Causative mutation, Unconfirmed association, Genetic tests	CTNNB1, TSC1
7.45	Bipolar Disorder	Neuronal diseases, Mental diseases, Genetic diseases, Rare diseases	207	9	ADGRA3, CACNG5, CTNNB1, DPYSL2, GAP43, P2RX7, PRKCA, SHANK3, TPH2	http://www.malacards.org/card/bipolar_disorder
7.26	Wilms Tumor 5	Nephrological diseases, Blood diseases, Fetal diseases, Cancer diseases, Genetic diseases, Rare diseases	354	10	CCND2, CTNNB1, GBA3, HPD, MIOX, NUSAP1, OIP5, SLC22A6, SLC22A8, UMOD	http://www.malacards.org/card/wilms_tumor_5	Causative mutation	CTNNB1	Kidney	CCND2, GBA3, HPD, MIOX, NUSAP1, OIP5, SLC22A6, SLC22A8, UMOD
7.24	Body Mass Index Quantitative Trait Locus 11	Bone diseases, Genetic diseases, Metabolic diseases	843	10	AGRP, CAMKK2, CPT1B, CTNNB1, CXCL8, IL10, PTPN11, SCARB1, UBC, ZDHHC21	http://www.malacards.org/card/body_mass_index_quantitative_trait_locus_11	Causative mutation, Risk factor, Genetic tests	AGRP	Adipose, Blood, Liver, Skeletal Muscle	CAMKK2, CXCL8, UBC, ZDHHC21
7.23	Nephrolithiasis	Nephrological diseases	93	7	F12, FGF23, ORAI1, PFN3, RGS14, SLC34A1, UMOD	http://www.malacards.org/card/nephrolithiasis	Causative mutation	SLC34A1
6.99	Endometriosis	Reproductive diseases	608	14	ARPC3, CDH11, CEP290, CLK4, COL8A2, CXCL8, DPT, DSG2, FSCN1, GNRH1, NUSAP1, PDLIM7, PERP, PNMA2	http://www.malacards.org/card/endometriosis			Uterus	ARPC3, CDH11, CEP290, CLK4, COL8A2, DPT, DSG2, FSCN1, NUSAP1, PDLIM7, PERP, PNMA2
6.93	Malaria	Blood diseases, Genetic diseases, Rare diseases, Infectious diseases	348	9	ABO, C5AR1, CTNNB1, CXCL8, IL10, NANP, RHOF, SCARB1, TTR	http://www.malacards.org/card/malaria
6.84	Myopathy	Neuronal diseases, Bone diseases, Muscle diseases, Rare diseases	393	9	CHKB, KBTBD13, MYL1, NDUFAF1, ORAI1, RPS6, RYR3, SBF1, TTR	http://www.malacards.org/card/myopathy
6.73	Renal Cell Carcinoma, Papillary, 1	Nephrological diseases, Cancer diseases, Genetic diseases, Rare diseases	422	10	CCND2, CTNNB1, F12, HPD, PNMA2, SEMA6A, SLC22A6, SLC22A8, SLC34A1, UMOD	http://www.malacards.org/card/renal_cell_carcinoma_papillary_1			Kidney	CCND2, F12, HPD, PNMA2, SLC22A6, SLC22A8, SLC34A1, UMOD
6.55	Hypertension, Essential	Cardiovascular diseases, Nephrological diseases, Reproductive diseases, Blood diseases, Genetic diseases, Rare diseases	497	8	CTNNB1, CXCL8, F12, FGF23, IL10, MYOCD, TTR, UMOD	http://www.malacards.org/card/hypertension_essential	Causative mutation	F12
6.46	Hypertrophic Cardiomyopathy	Cardiovascular diseases, Blood diseases, Respiratory diseases, Genetic diseases, Rare diseases	211	7	DSG2, ELAC2, MYOCD, NDUFAF1, PTPN11, SCO2, TTR	http://www.malacards.org/card/hypertrophic_cardiomyopathy	Causative mutation	PTPN11
6.44	Leukemia, Acute Myeloid	Immune diseases, Blood diseases, Cancer diseases, Genetic diseases, Rare diseases	492	7	CTCF, CTNNB1, CXCL8, DDX41, EWSR1, IL10, PTPN11	http://www.malacards.org/card/leukemia_acute_myeloid	Causative mutation	DDX41, PTPN11
6.41	Rheumatoid Arthritis	Bone diseases, Respiratory diseases, Genetic diseases, Rare diseases	617	10	ACADL, CILP, CXCL8, GAP43, IL10, NUSAP1, PDLIM7, SAA4, TTR, XCL1	http://www.malacards.org/card/rheumatoid_arthritis	Genetic tests	IL10	Cartilage	ACADL, GAP43, NUSAP1, PDLIM7, XCL1
6.22	Ovarian Cancer	Reproductive diseases, Cancer diseases, Genetic diseases, Rare diseases	716	8	BLM, CCND2, CTNNB1, CXCL8, FSCN1, GNRH1, IL10, PRKCA	http://www.malacards.org/card/ovarian_cancer	Causative mutation, Genetic tests	CTNNB1
6.13	Tuberous Sclerosis 1	Neuronal diseases, Cardiovascular diseases, Skin diseases, Nephrological diseases, Respiratory diseases, Fetal diseases, Genetic diseases, Rare diseases	434	10	B4GALT6, CAMKK2, CAPG, DOCK8, RPL7A, RPS6, SCAMP1, SYT1, TSC1, ZDHHC21	http://www.malacards.org/card/tuberous_sclerosis_1_2	Causative mutation, Genetic tests	TSC1	Brain	B4GALT6, CAMKK2, CAPG, DOCK8, SCAMP1, SYT1, ZDHHC21
6.11	Cervical Cancer	Reproductive diseases, Cancer diseases, Genetic diseases	593	9	CTNNB1, CXCL8, DSG2, IL10, JAG1, KLHDC7B, PSMA3, SCARA5, SPINK5	http://www.malacards.org/card/cervical_cancer	Causative mutation	CTNNB1	Uterus	CXCL8, DSG2, KLHDC7B, PSMA3, SCARA5, SPINK5
6.1	Fanconi Syndrome	Nephrological diseases, Rare diseases	43	5	FGF23, SLC22A6, SLC22A8, SLC34A1, UMOD	http://www.malacards.org/card/fanconi_syndrome	Causative mutation	SLC34A1
6.09	Tongue Squamous Cell Carcinoma	Gastrointestinal diseases, Oral diseases, Cancer diseases	305	9	CILP, CTNNB1, CXCL8, DPT, DSG2, LIFR, SCARA5, SPINK5, TENM2	http://www.malacards.org/card/tongue_squamous_cell_carcinoma			Oral Cavity	CILP, CXCL8, DPT, DSG2, LIFR, SCARA5, SPINK5, TENM2
5.96	Human Immunodeficiency Virus Type 1	Immune diseases, Cancer diseases, Genetic diseases	485	9	C5AR1, CEP290, CXCL8, IL10, MAPK10, NUSAP1, PKN2, RGS14, SCAMP1	http://www.malacards.org/card/human_immunodeficiency_virus_type_1	Causative mutation, Risk factor, Genetic tests	IL10	Blood, Brain, Lymph	CEP290, CXCL8, NUSAP1, PKN2, RGS14, SCAMP1
5.91	Multiple Sclerosis	Neuronal diseases, Immune diseases, Genetic diseases, Rare diseases	549	10	CXCL8, DOCK5, GM2A, IL10, JAG1, PHACTR2, PKN2, RGS14, THRAP3, ZDHHC21	http://www.malacards.org/card/multiple_sclerosis			Blood, Spinal Cord	CXCL8, DOCK5, GM2A, PHACTR2, PKN2, RGS14, THRAP3, ZDHHC21
5.72	Parasitic Protozoa Infectious Disease	Cancer diseases, Infectious diseases	77	6	CXCL8, DDX41, IL10, NANP, SPINK5, TXNDC15	http://www.malacards.org/card/parasitic_protozoa_infectious_disease
5.71	Dengue Hemorrhagic Fever	Blood diseases, Infectious diseases	428	9	CCND2, CDC42BPA, CXCL8, DOCK5, GGH, IL10, NUSAP1, OIP5, SEC24A	http://www.malacards.org/card/dengue_hemorrhagic_fever			Blood	CCND2, CDC42BPA, DOCK5, GGH, NUSAP1, OIP5, SEC24A
5.7	Dengue Disease	Skin diseases, Immune diseases, Blood diseases, Liver diseases, Genetic diseases, Rare diseases, Infectious diseases	433	9	CCND2, CDC42BPA, DOCK5, GGH, IFT81, NUSAP1, OIP5, PTPN11, SEC24A	http://www.malacards.org/card/dengue_disease			Blood	CCND2, CDC42BPA, DOCK5, GGH, NUSAP1, OIP5, SEC24A
5.57	Heart Disease	Cardiovascular diseases, Respiratory diseases, Genetic diseases	267	7	CXCL8, DSG2, IL10, JAG1, MYOCD, PTPN11, TTR	http://www.malacards.org/card/heart_disease
5.55	Renal Cell Carcinoma, Nonpapillary	Nephrological diseases, Cancer diseases, Genetic diseases, Rare diseases	658	10	HPD, P2RX7, PLCXD3, SCARB1, SLC22A6, SLC22A8, SOWAHA, TSC1, UMOD, XCL1	http://www.malacards.org/card/renal_cell_carcinoma_nonpapillary			Kidney	HPD, P2RX7, PLCXD3, SCARB1, SLC22A6, SLC22A8, SOWAHA, UMOD, XCL1
5.54	Nephrolithiasis/osteoporosis, Hypophosphatemic, 1	Nephrological diseases, Bone diseases, Genetic diseases	8	3	F12, FGF23, SLC34A1	http://www.malacards.org/card/nephrolithiasis_osteoporosis_hypophosphatemic_1	Causative mutation, Genetic tests	SLC34A1
5.47	Primary Ciliary Dyskinesia	Reproductive diseases, Ear diseases, Respiratory diseases, Fetal diseases, Genetic diseases, Rare diseases	243	6	CEP290, CFAP52, CXCL8, DNAH7, IFT81, TEKT2	http://www.malacards.org/card/primary_ciliary_dyskinesia	Causative mutation	DNAH7
5.45	Cone-Rod Dystrophy 2	Neuronal diseases, Eye diseases, Genetic diseases, Rare diseases	259	6	ACD, CEP290, DDX41, IRF6, KREMEN1, PTPN11	http://www.malacards.org/card/cone_rod_dystrophy_2	Causative mutation	CEP290
5.45	Neural Tube Defects	Neuronal diseases, Fetal diseases, Genetic diseases, Rare diseases	549	9	ADGB, AGRP, ALDH1A2, CTNNB1, DENND4C, GAP43, MAPKAPK2, ODF3B, RAD9B	http://www.malacards.org/card/neural_tube_defects	Causative mutation	RAD9B	Amnion	ADGB, AGRP, DENND4C, GAP43, MAPKAPK2, ODF3B
5.45	Amyotrophic Lateral Sclerosis 1	Neuronal diseases, Mental diseases, Respiratory diseases, Genetic diseases, Rare diseases, Metabolic diseases	623	8	ARHGAP24, DDX41, ELP3, GAP43, GM2A, MAPK10, SYT1, UBQLN1	http://www.malacards.org/card/amyotrophic_lateral_sclerosis_1			Skeletal Muscle	ARHGAP24
5.4	Medulloblastoma	Neuronal diseases, Immune diseases, Fetal diseases, Cancer diseases, Genetic diseases, Rare diseases	294	6	CCND2, CTNNB1, CXCL8, HHIP, JAG1, PTPN11	http://www.malacards.org/card/medulloblastoma	Causative mutation, Genetic tests	CTNNB1
5.36	Myeloma, Multiple	Neuronal diseases, Nephrological diseases, Blood diseases, Bone diseases, Cancer diseases, Genetic diseases, Rare diseases	308	6	CCND2, CTNNB1, CXCL8, IL10, PTPN11, TTR	http://www.malacards.org/card/myeloma_multiple	Causative mutation	PTPN11
5.34	Rhabdomyosarcoma	Neuronal diseases, Nephrological diseases, Bone diseases, Muscle diseases, Cancer diseases, Genetic diseases, Rare diseases	115	6	CCND2, CTNNB1, EWSR1, FAM193B, PRKCA, PTPN11	http://www.malacards.org/card/rhabdomyosarcoma
5.29	Neuroblastoma	Neuronal diseases, Endocrine diseases, Fetal diseases, Cancer diseases, Genetic diseases, Rare diseases	347	6	CTNNB1, EWSR1, GAP43, HDAC10, KCNH1, PTPN11	http://www.malacards.org/card/neuroblastoma	Causative mutation	PTPN11
5.28	Autism	Neuronal diseases, Mental diseases, Genetic diseases, Rare diseases	416	7	CTCF, CTNNB1, DPYSL2, IL10, SHANK3, TPH2, TSC1	http://www.malacards.org/card/autism
5.26	Gout	Skin diseases, Blood diseases, Bone diseases, Metabolic diseases	41	5	CXCL8, P2RX7, SLC22A6, SLC22A8, UMOD	http://www.malacards.org/card/gout
5.13	Chromosome 9p Deletion Syndrome	Fetal diseases, Genetic diseases, Rare diseases	14	4	CER1, DOCK8, FREM1, ZDHHC21	http://www.malacards.org/card/chromosome_9p_deletion_syndrome
5.11	Osteoarthritis	Bone diseases, Muscle diseases	447	9	ACADL, CAPG, CCDC69, CILP, CXCL8, DPT, DYRK3, GAP43, GM2A	http://www.malacards.org/card/osteoarthritis			Cartilage	ACADL, CAPG, CCDC69, CXCL8, DPT, DYRK3, GAP43, GM2A
5.1	Microcephaly	Neuronal diseases, Eye diseases, Mental diseases, Fetal diseases, Genetic diseases, Rare diseases	469	6	BLM, CTCF, CTNNB1, PTPN11, RUSC2, TUBGCP6	http://www.malacards.org/card/microcephaly	Causative mutation	PTPN11
5.09	Combined T Cell and B Cell Immunodeficiency	Immune diseases, Blood diseases, Rare diseases	145	5	CARMIL2, CXCL8, DOCK8, IL10, ORAI1	http://www.malacards.org/card/combined_t_cell_and_b_cell_immunodeficiency	Causative mutation	CARMIL2
5.06	Wilms Tumor 1	Nephrological diseases, Blood diseases, Fetal diseases, Cancer diseases, Genetic diseases, Rare diseases	167	6	CTCF, CTNNB1, EWSR1, PRKCA, THRAP3, YTHDF3	http://www.malacards.org/card/wilms_tumor_1
5.02	Kidney Disease	Nephrological diseases, Blood diseases, Bone diseases, Genetic diseases	164	5	CEP290, FGF23, TSC1, TTR, UMOD	http://www.malacards.org/card/kidney_disease	Causative mutation	CEP290
4.96	Chronic Interstitial Cystitis	Neuronal diseases, Nephrological diseases, Oral diseases, Rare diseases	584	10	ACADL, CXCL8, DSG2, GAP43, HHIP, IRF6, KLHDC7B, LEAP2, SHROOM1, SOWAHA	http://www.malacards.org/card/chronic_interstitial_cystitis			Urinary System	ACADL, CXCL8, DSG2, GAP43, HHIP, IRF6, KLHDC7B, LEAP2, SHROOM1, SOWAHA
4.93	Gastric Cancer	Immune diseases, Blood diseases, Gastrointestinal diseases, Cancer diseases, Genetic diseases, Rare diseases	526	6	CCND2, CTNNB1, CXCL8, JAG1, PRKCA, PTPN11	http://www.malacards.org/card/gastric_cancer	Causative mutation	CTNNB1
4.91	Meckel Syndrome, Type 1	Neuronal diseases, Eye diseases, Endocrine diseases, Nephrological diseases, Bone diseases, Liver diseases, Fetal diseases, Genetic diseases, Rare diseases	134	3	CEP290, TCTN1, TXNDC15	http://www.malacards.org/card/meckel_syndrome_type_1	Causative mutation	CEP290, TCTN1, TXNDC15
4.85	Osteoblastoma	Bone diseases, Cancer diseases, Rare diseases	19	4	CDH11, CTNNB1, FGF23, THRAP3	http://www.malacards.org/card/osteoblastoma
4.85	Epilepsy	Neuronal diseases, Genetic diseases, Rare diseases	242	6	HECW2, KCNH1, SCARB2, SETD1B, TSC1, UBC	http://www.malacards.org/card/epilepsy
4.79	Renal Oncocytoma	Nephrological diseases, Cancer diseases, Genetic diseases, Rare diseases	332	8	B4GALT6, DSG2, GBA3, HPD, MIOX, SLC22A6, SLC22A8, UMOD	http://www.malacards.org/card/renal_oncocytoma			Kidney	B4GALT6, DSG2, GBA3, HPD, MIOX, SLC22A6, SLC22A8, UMOD
4.72	Endometrial Cancer	Reproductive diseases, Cancer diseases, Genetic diseases	237	5	CTNNB1, FGF3, GNRH1, PRKCA, PTPN11	http://www.malacards.org/card/endometrial_cancer	Causative mutation	CTNNB1
4.7	Hepatosplenic T-Cell Lymphoma	Immune diseases, Blood diseases, Liver diseases, Cancer diseases, Rare diseases	407	10	ARHGAP24, C5AR1, CDH11, DOCK5, GBA3, GGH, LIFR, NUSAP1, OIP5, SHANK3	http://www.malacards.org/card/hepatosplenic_t_cell_lymphoma			Spleen	ARHGAP24, C5AR1, CDH11, DOCK5, GBA3, GGH, LIFR, NUSAP1, OIP5, SHANK3
4.67	Chromophobe Renal Cell Carcinoma	Nephrological diseases, Cancer diseases, Rare diseases	380	7	CHRM1, GBA3, HPD, MIOX, SLC22A6, SLC22A8, UMOD	http://www.malacards.org/card/chromophobe_renal_cell_carcinoma			Kidney	CHRM1, GBA3, HPD, MIOX, SLC22A6, SLC22A8, UMOD
4.64	Squamous Cell Carcinoma, Head and Neck	Gastrointestinal diseases, Cancer diseases, Genetic diseases, Rare diseases	496	6	CTCF, CTNNB1, CXCL8, GGH, SPINK5, TENM2	http://www.malacards.org/card/squamous_cell_carcinoma_head_and_neck	Causative mutation	CTNNB1	Head Mesenchyme	CXCL8, GGH, SPINK5, TENM2
4.63	Hyperuricemic Nephropathy, Familial Juvenile, 1	Nephrological diseases, Genetic diseases, Rare diseases	20	3	ARHGAP44, SLC22A6, UMOD	http://www.malacards.org/card/hyperuricemic_nephropathy_familial_juvenile_1_2	Causative mutation	UMOD
4.6	Parkinson Disease, Late-Onset	Neuronal diseases, Muscle diseases, Mental diseases, Genetic diseases, Rare diseases, Metabolic diseases	356	6	GAP43, MAPK10, STBD1, TBC1D15, TTR, VPS29	http://www.malacards.org/card/parkinson_disease_late_onset
4.56	Cystic Kidney Disease	Nephrological diseases, Genetic diseases, Rare diseases	101	5	CEP290, CTNNB1, P2RX7, TSC1, UMOD	http://www.malacards.org/card/cystic_kidney_disease
4.55	Dextrocardia with Situs Inversus	Cardiovascular diseases, Fetal diseases, Rare diseases	11	2	CFAP52, DNAH7	http://www.malacards.org/card/dextrocardia_with_situs_inversus	Causative mutation	CFAP52, DNAH7
4.52	Leukemia, Chronic Lymphocytic	Immune diseases, Blood diseases, Bone diseases, Cancer diseases, Rare diseases	346	5	CCND2, CTNNB1, IL10, P2RX7, PTPN11	http://www.malacards.org/card/leukemia_chronic_lymphocytic	Causative mutation	PTPN11
4.51	Diabetes Mellitus	Endocrine diseases, Genetic diseases, Rare diseases, Metabolic diseases	425	6	CXCL8, FGF23, IL10, MAPK10, TTR, UMOD	http://www.malacards.org/card/diabetes_mellitus
4.5	Hepatitis C Virus	Skin diseases, Immune diseases, Gastrointestinal diseases, Liver diseases, Cancer diseases, Genetic diseases, Rare diseases, Infectious diseases	461	9	CAPG, CXCL8, NUSAP1, PHACTR2, RETSAT, SCARB1, TBC1D5, TENM2, TIGAR	http://www.malacards.org/card/hepatitis_c_virus			Liver	CAPG, CXCL8, NUSAP1, PHACTR2, RETSAT, TBC1D5, TENM2, TIGAR
4.49	Familial Mediterranean Fever	Neuronal diseases, Immune diseases, Nephrological diseases, Blood diseases, Bone diseases, Respiratory diseases, Genetic diseases, Rare diseases	28	4	CXCL8, IL10, SAA2, SAA4	http://www.malacards.org/card/familial_mediterranean_fever
4.48	Arrhythmogenic Right Ventricular Cardiomyopathy	Cardiovascular diseases, Muscle diseases, Respiratory diseases, Rare diseases	94	4	CTNNB1, DSG2, PERP, PTPN11	http://www.malacards.org/card/arrhythmogenic_right_ventricular_cardiomyopathy	Causative mutation	DSG2
4.47	Pneumonia	Respiratory diseases, Infectious diseases	98	4	C5AR1, CXCL8, IL10, TTR	http://www.malacards.org/card/pneumonia	Causative mutation	TTR
4.47	Pancreatic Cancer	Endocrine diseases, Gastrointestinal diseases, Cancer diseases, Genetic diseases, Rare diseases	421	6	CCND2, CTNNB1, CXCL8, FSCN1, MAPK10, PRKCA	http://www.malacards.org/card/pancreatic_cancer
4.43	Hemophagocytic Lymphohistiocytosis	Neuronal diseases, Immune diseases, Blood diseases, Liver diseases, Genetic diseases, Rare diseases	31	4	AP3B1, CXCL8, IL10, UNC13B	http://www.malacards.org/card/hemophagocytic_lymphohistiocytosis
4.43	Atrial Standstill 1	Cardiovascular diseases, Genetic diseases, Rare diseases	65	3	DSG2, SCO2, TTR	http://www.malacards.org/card/atrial_standstill_1	Causative mutation	DSG2, TTR
4.4	Alcoholic Hepatitis	Gastrointestinal diseases, Liver diseases	423	7	ADGRA3, CAPG, CDH11, CXCL8, IL10, SLC51B, TIGAR	http://www.malacards.org/card/alcoholic_hepatitis			Liver	ADGRA3, CAPG, CDH11, CXCL8, SLC51B, TIGAR
4.37	Tooth Agenesis	Oral diseases, Genetic diseases, Rare diseases	110	4	CTNNB1, FGF3, IRF6, KREMEN1	http://www.malacards.org/card/tooth_agenesis	Causative mutation	IRF6
4.36	Castleman Disease	Immune diseases, Rare diseases	34	4	CXCL8, DSG3, FSCN1, IL10	http://www.malacards.org/card/castleman_disease
4.34	Kallmann Syndrome	Endocrine diseases, Reproductive diseases, Rare diseases	127	5	FGF3, GNRH1, IRF6, RNF216, SEMA6A	http://www.malacards.org/card/kallmann_syndrome
4.33	Myopia 6	Neuronal diseases, Eye diseases, Genetic diseases, Rare diseases	2	2	NCAPH2, SCO2	http://www.malacards.org/card/myopia_6	Causative mutation, Genetic tests	SCO2
4.33	Mitochondrial Complex Iii Deficiency, Nuclear Type 4	Genetic diseases, Metabolic diseases	2	2	GDF9, UQCRQ	http://www.malacards.org/card/mitochondrial_complex_iii_deficiency_nuclear_type_4	Causative mutation, Genetic tests	UQCRQ
4.33	Hypogonadotropic Hypogonadism 12 with or Without Anosmia	Neuronal diseases, Endocrine diseases, Reproductive diseases, Smell/Taste diseases, Fetal diseases, Genetic diseases, Rare diseases	2	2	GNRH1, KCTD9	http://www.malacards.org/card/hypogonadotropic_hypogonadism_12_with_or_without_anosmia	Causative mutation, Unconfirmed association, Genetic tests	GNRH1
4.33	Deafness, Autosomal Recessive 101	Neuronal diseases, Cardiovascular diseases, Blood diseases, Ear diseases, Fetal diseases, Genetic diseases, Rare diseases	6	2	ARHGAP44, GRXCR2	http://www.malacards.org/card/deafness_autosomal_recessive_101	Causative mutation, Unconfirmed association, Genetic tests	GRXCR2
4.33	Gaucher Disease, Type I	Neuronal diseases, Cardiovascular diseases, Eye diseases, Immune diseases, Blood diseases, Bone diseases, Respiratory diseases, Genetic diseases, Rare diseases, Metabolic diseases	24	3	ARSA, GBA3, SCARB2	http://www.malacards.org/card/gaucher_disease_type_i	Risk factor	SCARB2
4.33	Basal Cell Carcinoma	Skin diseases, Respiratory diseases, Cancer diseases, Genetic diseases, Rare diseases	146	5	CTNNB1, CXCL8, HHIP, IL10, PRKCA	http://www.malacards.org/card/basal_cell_carcinoma
4.27	Lymphangioleiomyomatosis	Immune diseases, Blood diseases, Respiratory diseases, Cancer diseases, Genetic diseases, Rare diseases	31	3	GNRH1, RPS6, TSC1	http://www.malacards.org/card/lymphangioleiomyomatosis	Causative mutation, Genetic tests	TSC1
4.27	Psoriasis	Skin diseases, Immune diseases, Genetic diseases, Rare diseases	541	8	ACADL, CILP, CXCL8, DENND4C, DSG3, IL10, SCARA5, SCO2	http://www.malacards.org/card/psoriasis			Skin	ACADL, CILP, DENND4C, DSG3, SCARA5, SCO2
4.24	Chronic Fatigue Syndrome	Neuronal diseases, Mental diseases	40	4	CXCL8, IL10, P2RX4, TPH2	http://www.malacards.org/card/chronic_fatigue_syndrome
4.23	Iminoglycinuria	Nephrological diseases, Genetic diseases, Rare diseases, Metabolic diseases	5	2	SLC36A1, SLC36A2	http://www.malacards.org/card/iminoglycinuria	Causative mutation, Genetic tests	SLC36A2
4.23	Hermansky-Pudlak Syndrome 5	Neuronal diseases, Skin diseases, Eye diseases, Immune diseases, Blood diseases, Genetic diseases, Rare diseases, Metabolic diseases	7	2	GTF2H1, HPS5	http://www.malacards.org/card/hermansky_pudlak_syndrome_5	Causative mutation, Genetic tests	HPS5
4.21	Pulmonary Tuberculosis	Respiratory diseases, Infectious diseases	435	6	CARMIL2, IL10, KREMEN1, MAPK10, P2RX7, RHOF	http://www.malacards.org/card/pulmonary_tuberculosis			Blood	CARMIL2, KREMEN1, MAPK10, RHOF
4.15	Skin Disease	Skin diseases	200	5	CXCL8, DSG2, DSG3, IL10, SPINK5	http://www.malacards.org/card/skin_disease
4.14	Peripheral Nervous System Disease	Neuronal diseases, Immune diseases	204	5	CXCL8, DDX41, GAP43, IL10, TTR	http://www.malacards.org/card/peripheral_nervous_system_disease
4.14	Lymphoma	Neuronal diseases, Immune diseases, Blood diseases, Cancer diseases, Rare diseases	170	4	CCND2, FSCN1, IL10, PTPN11	http://www.malacards.org/card/lymphoma	Causative mutation	PTPN11
4.09	Childhood Type Dermatomyositis	Neuronal diseases, Skin diseases, Nephrological diseases, Blood diseases, Bone diseases, Muscle diseases, Respiratory diseases, Rare diseases	315	7	COQ8A, DHRS7C, KLHDC7B, MAPK12, MAPK8IP2, ODF3B, SCO2	http://www.malacards.org/card/childhood_type_dermatomyositis			Skeletal Muscle	COQ8A, DHRS7C, KLHDC7B, MAPK12, MAPK8IP2, ODF3B, SCO2
4.07	Leigh Syndrome	Neuronal diseases, Eye diseases, Genetic diseases, Rare diseases, Metabolic diseases	174	4	COQ8A, NDUFAF1, SCO2, UQCRQ	http://www.malacards.org/card/leigh_syndrome_nuclear_dna_mutation	Causative mutation	SCO2
4.06	Mitochondrial Metabolism Disease	Metabolic diseases	218	5	COQ8A, NDUFAF1, SCO2, SUCLA2, UQCRQ	http://www.malacards.org/card/mitochondrial_metabolism_disease
4.05	Bardet-Biedl Syndrome	Neuronal diseases, Eye diseases, Endocrine diseases, Nephrological diseases, Reproductive diseases, Mental diseases, Gastrointestinal diseases, Fetal diseases, Genetic diseases, Rare diseases, Metabolic diseases	184	4	CEP290, IFT81, TCTN1, TRAPPC3	http://www.malacards.org/card/bardet_biedl_syndrome	Causative mutation	CEP290
4.04	Lung Squamous Cell Carcinoma	Skin diseases, Respiratory diseases, Cancer diseases	190	4	CTNNB1, DSG3, IL10, PTPN11	http://www.malacards.org/card/lung_squamous_cell_carcinoma	Causative mutation	PTPN11
4.03	Muscular Dystrophy, Duchenne Type	Neuronal diseases, Eye diseases, Muscle diseases, Genetic diseases, Rare diseases	372	8	CCND2, CDH11, CILP, COQ8A, DHRS7C, DPT, DPYSL2, PERP	http://www.malacards.org/card/muscular_dystrophy_duchenne_type			Skeletal Muscle	CCND2, CDH11, CILP, COQ8A, DHRS7C, DPT, DPYSL2, PERP
4.03	Pancreatic Adenocarcinoma	Endocrine diseases, Cancer diseases	209	4	CCND2, CTNNB1, CXCL8, IL10	http://www.malacards.org/card/pancreatic_adenocarcinoma	Causative mutation	CTNNB1
4.02	Noonan Syndrome 1	Neuronal diseases, Cardiovascular diseases, Skin diseases, Eye diseases, Endocrine diseases, Nephrological diseases, Reproductive diseases, Ear diseases, Fetal diseases, Genetic diseases, Rare diseases	201	4	DDX41, PNMA2, PTPN11, TRAPPC3	http://www.malacards.org/card/noonan_syndrome_1	Causative mutation, Genetic tests	PTPN11
4.01	Amyloidosis Aa	Neuronal diseases, Immune diseases, Nephrological diseases, Blood diseases, Bone diseases, Genetic diseases, Rare diseases, Metabolic diseases	11	3	SAA2, SAA4, TTR	http://www.malacards.org/card/amyloidosis_aa
3.98	Dystonia	Neuronal diseases, Eye diseases, Muscle diseases, Ear diseases, Fetal diseases, Genetic diseases, Rare diseases	258	5	ARSA, GM2A, KCND3, SUCLA2, TTPA	http://www.malacards.org/card/dystonia
3.98	Eye Disease	Neuronal diseases, Eye diseases	278	5	CEP290, COL8A2, CTNNB1, CXCL8, IL10	http://www.malacards.org/card/eye_disease
3.96	Bone Sarcoma	Bone diseases, Cancer diseases, Rare diseases	61	4	CTNNB1, CXCL8, EWSR1, IL10	http://www.malacards.org/card/bone_sarcoma
3.93	Factor Xii Deficiency	Blood diseases, Genetic diseases, Rare diseases	10	2	F12, SLC34A1	http://www.malacards.org/card/factor_xii_deficiency	Causative mutation, Genetic tests	F12
3.93	Cakut	Nephrological diseases, Fetal diseases, Rare diseases	50	3	FREM1, LIFR, UMOD	http://www.malacards.org/card/cakut	Causative mutation	LIFR
3.93	Frontotemporal Dementia and/or Amyotrophic Lateral Sclerosis 1	Neuronal diseases, Bone diseases, Mental diseases, Genetic diseases, Rare diseases	333	6	GAP43, PNMA2, RASL12, SLC8A2, SYT1, UBQLN1	http://www.malacards.org/card/frontotemporal_dementia_and_or_amyotrophic_lateral_sclerosis_1
3.92	Dermatitis	Skin diseases	65	4	CARMIL2, CXCL8, IL10, SPINK5	http://www.malacards.org/card/dermatitis
3.88	Rare Cardiomyopathy	Neuronal diseases, Cardiovascular diseases, Immune diseases, Blood diseases, Bone diseases, Ear diseases, Respiratory diseases, Genetic diseases, Rare diseases	26	2	DSG2, TTR	http://www.malacards.org/card/rare_cardiomyopathy	Causative mutation	DSG2, TTR
3.87	Focal Segmental Glomerulosclerosis	Nephrological diseases, Genetic diseases, Rare diseases	67	4	ARHGAP24, CTNNB1, JAG1, SCARB2	http://www.malacards.org/card/focal_segmental_glomerulosclerosis
3.85	Hereditary Ataxia	Neuronal diseases, Rare diseases	72	4	COQ8A, KCND3, RNF216, TTPA	http://www.malacards.org/card/hereditary_ataxia
3.85	Colitis	Gastrointestinal diseases	72	4	CARMIL2, CTNNB1, CXCL8, IL10	http://www.malacards.org/card/colitis
3.85	Asthma	Immune diseases, Respiratory diseases, Genetic diseases, Rare diseases	352	5	C5AR1, CXCL8, GNRH1, IL10, SPINK5	http://www.malacards.org/card/asthma
3.85	Joubert Syndrome 1	Neuronal diseases, Eye diseases, Nephrological diseases, Mental diseases, Liver diseases, Respiratory diseases, Fetal diseases, Genetic diseases, Rare diseases	224	3	CEP290, IFT81, TCTN1	http://www.malacards.org/card/joubert_syndrome_1_2	Causative mutation	CEP290, TCTN1
3.84	Patent Ductus Arteriosus 1	Cardiovascular diseases, Blood diseases, Respiratory diseases, Fetal diseases, Genetic diseases, Rare diseases	58	3	JAG1, MYOCD, PTPN11	http://www.malacards.org/card/patent_ductus_arteriosus_1	Causative mutation	PTPN11
3.83	Bladder Cancer	Nephrological diseases, Blood diseases, Cancer diseases, Genetic diseases, Rare diseases	265	4	CTNNB1, CXCL8, FGF3, TSC1	http://www.malacards.org/card/bladder_cancer	Causative mutation	TSC1
3.82	Ritter's Disease	Skin diseases, Rare diseases, Infectious diseases	15	3	DSG2, DSG3, SELENOO	http://www.malacards.org/card/ritters_disease
3.82	Neutropenia	Neuronal diseases, Endocrine diseases, Immune diseases, Blood diseases, Bone diseases, Cancer diseases, Genetic diseases, Rare diseases	75	4	C5AR1, CXCL8, IL10, PTPN11	http://www.malacards.org/card/neutropenia
3.82	Autism Spectrum Disorder	Neuronal diseases, Mental diseases, Genetic diseases, Rare diseases	309	4	CTCF, SHANK3, TPH2, TSC1	http://www.malacards.org/card/autism_spectrum_disorder	Causative mutation	SHANK3
3.81	Cerebral Palsy	Neuronal diseases, Eye diseases, Rare diseases	75	4	ARSA, CXCL8, DOCK8, IL10	http://www.malacards.org/card/cerebral_palsy
3.81	Nephrocalcinosis	Nephrological diseases, Rare diseases	59	3	FGF23, SLC34A1, UMOD	http://www.malacards.org/card/nephrocalcinosis	Causative mutation	SLC34A1
3.8	Exudative Vitreoretinopathy	Neuronal diseases, Cardiovascular diseases, Eye diseases, Blood diseases, Genetic diseases, Rare diseases	61	3	CTNNB1, JAG1, TUBGCP6	http://www.malacards.org/card/exudative_vitreoretinopathy	Causative mutation	CTNNB1
3.74	Ectodermal Dysplasia	Skin diseases, Endocrine diseases, Oral diseases, Fetal diseases, Genetic diseases, Rare diseases	86	4	DOCK8, KREMEN1, ORAI1, UBC	http://www.malacards.org/card/ectodermal_dysplasia
3.74	Hermansky-Pudlak Syndrome	Neuronal diseases, Skin diseases, Eye diseases, Immune diseases, Blood diseases, Genetic diseases, Rare diseases, Metabolic diseases	68	3	AP3B1, HPS5, STX8	http://www.malacards.org/card/hermansky_pudlak_syndrome	Causative mutation	HPS5
3.73	Esophageal Cancer	Gastrointestinal diseases, Cancer diseases, Genetic diseases, Rare diseases	334	4	CTNNB1, CXCL8, FSCN1, IL10	http://www.malacards.org/card/esophageal_cancer	Causative mutation	CTNNB1
3.72	Colorectal Adenoma	Endocrine diseases, Gastrointestinal diseases, Cancer diseases	385	5	CTNNB1, DSG3, ITPKA, SLC51B, SPINK5	http://www.malacards.org/card/colorectal_adenoma			Colon	DSG3, ITPKA, SLC51B, SPINK5
3.7	Melanoma	Skin diseases, Cancer diseases, Genetic diseases, Rare diseases	303	4	CTNNB1, CXCL8, EWSR1, FGF3	http://www.malacards.org/card/melanoma	Risk factor	CXCL8
3.68	Cardiomyopathy, Infantile Hypertrophic	Cardiovascular diseases, Blood diseases, Respiratory diseases, Genetic diseases, Rare diseases	17	3	ELAC2, NDUFAF1, SCO2	http://www.malacards.org/card/cardiomyopathy_infantile_hypertrophic
3.64	Chlamydia Pneumonia	Respiratory diseases, Infectious diseases	19	3	CXCL8, IL10, KLHDC7B	http://www.malacards.org/card/chlamydia_pneumonia
3.63	Joubert Syndrome 13	Neuronal diseases, Eye diseases, Nephrological diseases, Mental diseases, Liver diseases, Respiratory diseases, Fetal diseases, Genetic diseases, Rare diseases	15	2	CEP290, TCTN1	http://www.malacards.org/card/joubert_syndrome_13	Causative mutation, Genetic tests	TCTN1
3.63	Neuronal Ceroid Lipofuscinosis	Neuronal diseases, Eye diseases, Mental diseases, Genetic diseases, Rare diseases, Metabolic diseases	101	4	BNIP3L, DPYSL2, STX8, UBC	http://www.malacards.org/card/neuronal_ceroid_lipofuscinosis_2
3.63	Helicobacter Pylori Infection	Gastrointestinal diseases, Genetic diseases	246	5	CXCL8, DOK3, LRFN2, PTPN11, SAA2	http://www.malacards.org/card/helicobacter_pylori_infection			Gastrointestinal Tract,Stomach	CXCL8, DOK3, LRFN2, SAA2
3.62	Visceral Heterotaxy	Cardiovascular diseases, Fetal diseases, Genetic diseases, Rare diseases	103	4	CEP290, CFAP52, DNAH7, TCTN1	http://www.malacards.org/card/visceral_heterotaxy
3.62	Periventricular Nodular Heterotopia	Neuronal diseases, Cardiovascular diseases, Blood diseases, Fetal diseases, Genetic diseases, Rare diseases	84	3	ARHGAP24, NAPA, TMTC3	http://www.malacards.org/card/periventricular_nodular_heterotopia	Causative mutation	TMTC3
3.6	Fundus Dystrophy	Neuronal diseases	429	4	CEP290, IFT81, PRKCA, TCTN1	http://www.malacards.org/card/fundus_dystrophy	Causative mutation	CEP290
3.59	Dementia	Neuronal diseases, Mental diseases, Rare diseases	113	4	ARSA, CHRM1, DBN1, TTR	http://www.malacards.org/card/dementia
3.59	Lung Disease	Blood diseases, Respiratory diseases	116	4	C5AR1, CXCL8, IL10, TSC1	http://www.malacards.org/card/lung_disease
3.57	Hydrocephalus	Neuronal diseases, Bone diseases, Fetal diseases, Genetic diseases, Rare diseases	117	4	ARSA, CCND2, IL10, TTR	http://www.malacards.org/card/hydrocephalus
3.56	Autosomal Genetic Disease	Genetic diseases, Rare diseases	123	4	CTNNB1, CXCL8, SPINK5, TTR	http://www.malacards.org/card/autosomal_genetic_disease
3.53	Respiratory Failure	Neuronal diseases, Blood diseases, Respiratory diseases, Rare diseases, Infectious diseases	126	4	CXCL8, IL10, MYL1, TTR	http://www.malacards.org/card/respiratory_failure
3.52	Pseudosarcomatous Fibromatosis	Skin diseases, Rare diseases	22	3	CDH11, CTNNB1, THRAP3	http://www.malacards.org/card/pseudosarcomatous_fibromatosis
3.52	Aortic Valve Disease 1	Cardiovascular diseases, Blood diseases, Respiratory diseases, Fetal diseases, Genetic diseases, Rare diseases	124	4	CDH11, CTNNB1, JAG1, MYOCD	http://www.malacards.org/card/aortic_valve_disease_1
3.51	Lactase Deficiency, Congenital	Gastrointestinal diseases, Genetic diseases, Rare diseases, Metabolic diseases	22	3	ACD, LMF2, MIOX	http://www.malacards.org/card/lactase_deficiency_congenital
3.51	Hand, Foot and Mouth Disease	Skin diseases, Infectious diseases	23	3	IL10, KREMEN1, SCARB2	http://www.malacards.org/card/hand_foot_and_mouth_disease
3.51	Body Dysmorphic Disorder	Neuronal diseases, Mental diseases	23	3	PHACTR2, PTPN11, SLC25A24	http://www.malacards.org/card/body_dysmorphic_disorder
3.5	Kartagener Syndrome	Reproductive diseases, Ear diseases, Genetic diseases, Rare diseases	117	4	CEP290, DNAH7, TCTN1, TEKT2	http://www.malacards.org/card/kartagener_syndrome
3.49	Chronic Kidney Disease	Nephrological diseases, Blood diseases, Bone diseases, Genetic diseases	136	4	FGF23, IL10, TTR, UMOD	http://www.malacards.org/card/chronic_kidney_disease
3.48	Vaginal Discharge	Reproductive diseases	24	3	CXCL8, GNRH1, MAPK8IP2	http://www.malacards.org/card/vaginal_discharge
3.48	Coloboma of Macula	Neuronal diseases, Eye diseases, Fetal diseases, Rare diseases	136	4	CEP290, FREM1, GNRH1, TCTN1	http://www.malacards.org/card/coloboma_of_macula
3.47	Pulmonary Disease, Chronic Obstructive	Respiratory diseases	137	4	CHRM1, CXCL8, HHIP, IL10	http://www.malacards.org/card/pulmonary_disease_chronic_obstructive
3.47	Ulcerative Colitis	Gastrointestinal diseases	143	4	CTNNB1, CXCL8, FSCN1, IL10	http://www.malacards.org/card/ulcerative_colitis			Colon	CXCL8, FSCN1
3.46	Corneal Dystrophy, Fleck	Neuronal diseases, Eye diseases, Genetic diseases, Rare diseases	24	3	COL8A2, KHDRBS3, TSC1	http://www.malacards.org/card/corneal_dystrophy_fleck
3.46	Adenomyosis	Reproductive diseases, Rare diseases	25	3	CTNNB1, CXCL8, GNRH1	http://www.malacards.org/card/adenomyosis
3.46	Duodenal Ulcer	Gastrointestinal diseases, Rare diseases	25	3	ABO, CXCL8, IL10	http://www.malacards.org/card/duodenal_ulcer
3.46	Nephronophthisis	Neuronal diseases, Nephrological diseases, Liver diseases, Genetic diseases, Rare diseases	115	3	CEP290, TCTN1, UMOD	http://www.malacards.org/card/nephronophthisis	Causative mutation	CEP290
3.46	Cervical Squamous Cell Carcinoma	Reproductive diseases, Cancer diseases, Rare diseases	376	5	CTNNB1, DSG2, GFOD2, NUSAP1, SPINK5	http://www.malacards.org/card/cervical_squamous_cell_carcinoma			Uterus	DSG2, GFOD2, NUSAP1, SPINK5
3.43	Aseptic Meningitis	Neuronal diseases	26	3	CXCL8, IL10, SCARB2	http://www.malacards.org/card/aseptic_meningitis
3.41	Endometrial Disease	Reproductive diseases	27	3	CXCL8, GNRH1, IL10	http://www.malacards.org/card/endometrial_disease
3.41	Aphthous Stomatitis	Oral diseases, Rare diseases	27	3	CXCL8, DSG3, IL10	http://www.malacards.org/card/aphthous_stomatitis
3.41	Brugada Syndrome	Cardiovascular diseases, Blood diseases, Respiratory diseases, Genetic diseases, Rare diseases	122	3	DSG2, KCND3, TTR	http://www.malacards.org/card/brugada_syndrome	Causative mutation	KCND3
3.4	Aplastic Anemia	Immune diseases, Blood diseases, Genetic diseases, Rare diseases	165	4	ACD, CXCL8, IL10, RPS6	http://www.malacards.org/card/aplastic_anemia
3.39	Major Depressive Disorder	Neuronal diseases, Mental diseases, Genetic diseases	134	3	IL10, P2RX7, TPH2	http://www.malacards.org/card/major_depressive_disorder	Causative mutation, Risk factor, Genetic tests	TPH2
3.38	Cecal Disease	Gastrointestinal diseases	28	3	CXCL8, SPINK5, TTR	http://www.malacards.org/card/cecal_disease
3.37	Influenza	Gastrointestinal diseases, Respiratory diseases, Oral diseases, Smell/Taste diseases, Genetic diseases, Infectious diseases	467	7	CARMIL2, CXCL8, HPD, KREMEN1, RPS6, TCTN1, TUBGCP6	http://www.malacards.org/card/influenza			Blood	CARMIL2, HPD, KREMEN1, RPS6, TCTN1, TUBGCP6
3.36	Lichen Disease	Skin diseases	29	3	CXCL8, DSG3, IL10	http://www.malacards.org/card/lichen_disease
3.36	Pemphigus	Skin diseases, Immune diseases, Oral diseases, Cancer diseases, Genetic diseases, Rare diseases	29	3	DSG2, DSG3, IL10	http://www.malacards.org/card/pemphigus
3.36	Inherited Cancer-Predisposing Syndrome	Cancer diseases, Rare diseases	65	2	BLM, TSC1	http://www.malacards.org/card/inherited_cancer_predisposing_syndrome	Causative mutation	BLM, TSC1
3.36	Hereditary Spastic Paraplegia	Neuronal diseases, Skin diseases, Eye diseases, Nephrological diseases, Bone diseases, Mental diseases, Ear diseases, Gastrointestinal diseases, Respiratory diseases, Genetic diseases, Rare diseases, Metabolic diseases	385	6	F12, PHACTR2, PTPN11, SCARB2, SUCLA2, VPS29	http://www.malacards.org/card/hereditary_spastic_paraplegia			Skeletal Muscle	PHACTR2, PTPN11, SCARB2, SUCLA2, VPS29
3.35	Suppression of Tumorigenicity 12	Reproductive diseases, Cancer diseases	149	3	CTNNB1, CXCL8, GNRH1	http://www.malacards.org/card/suppression_of_tumorigenicity_12	Causative mutation	CTNNB1
3.34	Lichen Planus	Skin diseases, Immune diseases, Oral diseases, Genetic diseases, Rare diseases	30	3	CXCL8, DSG3, IL10	http://www.malacards.org/card/lichen_planus
3.34	Pyelonephritis	Nephrological diseases	30	3	CXCL8, IL10, UMOD	http://www.malacards.org/card/pyelonephritis
3.34	Epidemic Typhus	Rare diseases, Infectious diseases	30	3	IL10, SLC36A2, TXNDC15	http://www.malacards.org/card/epidemic_typhus
3.33	Cystic Fibrosis	Reproductive diseases, Gastrointestinal diseases, Liver diseases, Respiratory diseases, Genetic diseases, Rare diseases, Metabolic diseases	191	4	CXCL8, IL10, PSMA3, UBC	http://www.malacards.org/card/cystic_fibrosis
3.33	Leukodystrophy	Neuronal diseases, Rare diseases	156	3	ARSA, NDUFAF1, RNF216	http://www.malacards.org/card/leukodystrophy	Causative mutation	ARSA
3.32	Autoimmune Disease of Peripheral Nervous System	Neuronal diseases, Immune diseases	31	3	DDX41, IL10, PNMA2	http://www.malacards.org/card/autoimmune_disease_of_peripheral_nervous_system
3.32	Cleft Palate, Isolated	Neuronal diseases, Mental diseases, Oral diseases, Fetal diseases, Rare diseases	157	3	CTNNB1, FGF3, IRF6	http://www.malacards.org/card/cleft_palate_isolated	Causative mutation	IRF6
3.31	Carpal Tunnel Syndrome	Neuronal diseases, Bone diseases, Muscle diseases, Genetic diseases	25	2	PSMD9, TTR	http://www.malacards.org/card/carpal_tunnel_syndrome	Causative mutation, Genetic tests	TTR
3.3	Autosomal Recessive Non-Syndromic Sensorineural Deafness Type Dfnb	Neuronal diseases, Ear diseases, Rare diseases	74	2	ELMOD3, GRXCR2	http://www.malacards.org/card/autosomal_recessive_non_syndromic_sensorineural_deafness_type_dfnb	Causative mutation	ELMOD3, GRXCR2
3.3	Nasopharyngeal Carcinoma	Gastrointestinal diseases, Respiratory diseases, Oral diseases, Cancer diseases, Genetic diseases, Rare diseases	181	4	CTNNB1, CXCL8, IL10, PDLIM7	http://www.malacards.org/card/nasopharyngeal_carcinoma
3.3	Tetralogy of Fallot	Cardiovascular diseases, Skin diseases, Blood diseases, Respiratory diseases, Fetal diseases, Genetic diseases, Rare diseases	159	3	ALDH1A2, JAG1, PTPN11	http://www.malacards.org/card/tetralogy_of_fallot	Causative mutation, Genetic tests	JAG1
3.29	Periodic Fever, Familial, Autosomal Dominant	Skin diseases, Immune diseases, Blood diseases, Bone diseases, Genetic diseases, Rare diseases	32	3	ACR, CXCL8, SPINK5	http://www.malacards.org/card/periodic_fever_familial_autosomal_dominant
3.28	Phelan-Mcdermid Syndrome	Neuronal diseases, Cardiovascular diseases, Skin diseases, Fetal diseases, Genetic diseases, Rare diseases	26	2	RABL2B, SHANK3	http://www.malacards.org/card/phelan_mcdermid_syndrome	Causative mutation, Risk factor, Genetic tests	SHANK3
3.28	Leukemia, Chronic Myeloid	Immune diseases, Blood diseases, Cancer diseases, Genetic diseases, Rare diseases	209	4	ABO, CCND2, CTNNB1, PTPN11	http://www.malacards.org/card/leukemia_chronic_myeloid
3.27	Dysentery	Blood diseases, Gastrointestinal diseases	34	3	CXCL8, IL10, TTR	http://www.malacards.org/card/dysentery
3.27	Connective Tissue Benign Neoplasm	Cancer diseases	34	3	CTNNB1, EWSR1, TSC1	http://www.malacards.org/card/connective_tissue_benign_neoplasm
3.27	Bronchiolitis	Skin diseases, Respiratory diseases	34	3	CXCL8, IL10, RASSF6	http://www.malacards.org/card/bronchiolitis
3.27	Huntington Disease	Neuronal diseases, Eye diseases, Mental diseases, Genetic diseases, Rare diseases	403	5	ARID4A, CXCL8, PKN2, PRKCA, SLC25A24	http://www.malacards.org/card/huntington_disease			Blood	ARID4A, CXCL8, PKN2, SLC25A24
3.26	Desmoid Disease, Hereditary	Genetic diseases, Rare diseases	26	2	CTNNB1, FGF6	http://www.malacards.org/card/desmoid_disease_hereditary	Causative mutation	CTNNB1
3.26	Diabetes Mellitus, Type I	Endocrine diseases, Genetic diseases, Rare diseases, Metabolic diseases	228	4	CXCL8, DDX41, IL10, UMOD	http://www.malacards.org/card/diabetes_mellitus_type_i
3.25	Hyperostosis	Bone diseases	35	3	CXCL8, FGF23, KREMEN1	http://www.malacards.org/card/hyperostosis
3.25	Ureteral Obstruction		35	3	CTNNB1, GNRH1, IL10	http://www.malacards.org/card/ureteral_obstruction
3.25	Cataract	Neuronal diseases, Eye diseases, Nephrological diseases, Oral diseases, Fetal diseases, Genetic diseases, Rare diseases, Metabolic diseases	235	4	CTNNB1, CXCL8, MAPK10, TTR	http://www.malacards.org/card/cataract
3.24	Leukodystrophy, Hypomyelinating, 6	Neuronal diseases, Eye diseases, Fetal diseases, Genetic diseases, Rare diseases	34	3	NAPA, SYT1, UNC13B	http://www.malacards.org/card/leukodystrophy_hypomyelinating_6
3.24	Food Allergy	Immune diseases, Blood diseases, Respiratory diseases	36	3	CXCL8, IL10, SPINK5	http://www.malacards.org/card/food_allergy
3.24	Mucositis	Gastrointestinal diseases	36	3	DSG3, GLP2R, IL10	http://www.malacards.org/card/mucositis
3.24	Scoliosis	Bone diseases, Rare diseases	187	3	LIFR, PTPN11, TTR	http://www.malacards.org/card/scoliosis	Causative mutation	PTPN11
3.22	Pertussis	Respiratory diseases, Smell/Taste diseases, Rare diseases, Infectious diseases	37	3	CXCL8, IL10, MAPK10	http://www.malacards.org/card/pertussis
3.22	Gordon Holmes Syndrome	Neuronal diseases, Endocrine diseases, Reproductive diseases, Mental diseases, Genetic diseases, Rare diseases, Metabolic diseases	28	2	RNF216, UBC	http://www.malacards.org/card/gordon_holmes_syndrome	Causative mutation, Genetic tests	RNF216
3.21	Hyper Ige Syndrome	Immune diseases, Blood diseases, Rare diseases	36	3	CXCL8, DOCK8, IL10	http://www.malacards.org/card/hyper_ige_syndrome_2
3.21	Tuberous Sclerosis 2	Neuronal diseases, Cardiovascular diseases, Skin diseases, Nephrological diseases, Respiratory diseases, Fetal diseases, Genetic diseases, Rare diseases	36	3	MAPKAPK2, RPS6, TSC1	http://www.malacards.org/card/tuberous_sclerosis_2
3.19	Melanoma, Cutaneous Malignant 1	Skin diseases, Nephrological diseases, Cancer diseases, Genetic diseases, Rare diseases	123	2	ACD, CTNNB1	http://www.malacards.org/card/melanoma_cutaneous_malignant_1_2	Causative mutation, Risk factor	ACD, CTNNB1
3.19	Autosomal Dominant Non-Syndromic Intellectual Disability	Neuronal diseases, Mental diseases, Genetic diseases, Rare diseases	196	3	CTCF, DDX41, DOCK8	http://www.malacards.org/card/autosomal_dominant_non_syndromic_intellectual_disability	Causative mutation	DOCK8
3.19	Glioblastoma Multiforme	Neuronal diseases, Bone diseases, Cancer diseases, Rare diseases	263	4	CTNNB1, CXCL8, PRKCA, TSC1	http://www.malacards.org/card/glioblastoma_multiforme
3.18	Griscelli Syndrome	Neuronal diseases, Skin diseases, Eye diseases, Immune diseases, Blood diseases, Genetic diseases, Rare diseases	39	3	AP3B1, IL10, UNC13B	http://www.malacards.org/card/griscelli_syndrome
3.18	Endocarditis	Cardiovascular diseases, Blood diseases, Respiratory diseases	40	3	CXCL8, IL10, TTR	http://www.malacards.org/card/endocarditis
3.18	Acute Pancreatitis	Endocrine diseases, Immune diseases, Bone diseases, Gastrointestinal diseases, Cancer diseases, Genetic diseases, Rare diseases	40	3	CXCL8, GP2, IL10	http://www.malacards.org/card/acute_pancreatitis
3.17	Mitochondrial Dna Depletion Syndrome	Neuronal diseases, Cardiovascular diseases, Eye diseases, Nephrological diseases, Bone diseases, Ear diseases, Gastrointestinal diseases, Liver diseases, Genetic diseases, Rare diseases, Metabolic diseases	39	3	NCAPH2, SCO2, SUCLA2	http://www.malacards.org/card/mitochondrial_dna_depletion_syndrome
3.16	Mucoepidermoid Carcinoma	Endocrine diseases, Gastrointestinal diseases, Oral diseases, Cancer diseases, Rare diseases	41	3	CRTC3, CTNNB1, EWSR1	http://www.malacards.org/card/mucoepidermoid_carcinoma
3.15	Alacrima, Achalasia, and Mental Retardation Syndrome	Genetic diseases	104	2	CTNNB1, SHANK3	http://www.malacards.org/card/alacrima_achalasia_and_mental_retardation_syndrome	Causative mutation	CTNNB1, SHANK3
3.15	Pancreatic Ductal Adenocarcinoma	Endocrine diseases, Cancer diseases	485	5	ACADL, CDH11, CTNNB1, CXCL8, GP2	http://www.malacards.org/card/pancreatic_ductal_adenocarcinoma			Pancreas	ACADL, CDH11, CXCL8, GP2
3.14	Myasthenic Syndrome, Congenital, 5	Neuronal diseases, Eye diseases, Fetal diseases, Genetic diseases, Rare diseases	41	3	EWSR1, KCND3, TXNDC15	http://www.malacards.org/card/myasthenic_syndrome_congenital_5
3.14	Tay-Sachs Disease	Neuronal diseases, Eye diseases, Genetic diseases, Rare diseases, Metabolic diseases	33	2	ARSA, GM2A	http://www.malacards.org/card/tay_sachs_disease	Causative mutation	GM2A
3.13	Urticaria	Skin diseases, Immune diseases, Rare diseases	34	2	F12, IL10	http://www.malacards.org/card/urticaria	Causative mutation	F12
3.11	Spinal Cord Disease	Neuronal diseases, Immune diseases, Bone diseases	46	3	DDX41, IL10, TSC1	http://www.malacards.org/card/spinal_cord_disease
3.1	Hellp Syndrome	Cardiovascular diseases, Reproductive diseases, Blood diseases, Rare diseases	45	3	CXCL8, IL10, TTR	http://www.malacards.org/card/hellp_syndrome
3.1	Myocardial Infarction	Cardiovascular diseases, Genetic diseases	326	4	CTNNB1, CXCL8, IL10, SCARB1	http://www.malacards.org/card/myocardial_infarction
3.09	Basal Ganglia Disease	Neuronal diseases	36	2	DNAH7, PSMA3	http://www.malacards.org/card/basal_ganglia_disease	Causative mutation	DNAH7
3.09	Brain Cancer	Neuronal diseases, Mental diseases, Cancer diseases, Rare diseases	273	3	CTNNB1, PTPN11, TSC1	http://www.malacards.org/card/brain_cancer	Causative mutation	PTPN11
3.08	Familial Woolly Hair Syndrome	Skin diseases, Genetic diseases, Rare diseases	44	3	DSG2, DSG3, PERP	http://www.malacards.org/card/familial_woolly_hair_syndrome
3.08	Opportunistic Mycosis	Infectious diseases	48	3	CXCL8, DOCK8, IL10	http://www.malacards.org/card/opportunistic_mycosis
3.08	Acute Cystitis	Nephrological diseases	48	3	CXCL8, IL10, UMOD	http://www.malacards.org/card/acute_cystitis
3.08	Inflammatory Bowel Disease	Immune diseases, Blood diseases, Bone diseases, Gastrointestinal diseases, Genetic diseases, Rare diseases	365	4	CXCL8, DSG2, IL10, NUDT15	http://www.malacards.org/card/inflammatory_bowel_disease
3.06	Pfeiffer Syndrome	Eye diseases, Bone diseases, Fetal diseases, Genetic diseases, Rare diseases, Infectious diseases	49	3	CTNNB1, PDLIM7, PTPN11	http://www.malacards.org/card/pfeiffer_syndrome
3.05	Stomach Disease	Gastrointestinal diseases	51	3	CXCL8, IL10, PTPN11	http://www.malacards.org/card/stomach_disease
3.05	Fungal Infectious Disease	Infectious diseases	51	3	CXCL8, DOCK8, IL10	http://www.malacards.org/card/fungal_infectious_disease
3.05	Otitis Media	Ear diseases, Genetic diseases	62	3	CXCL8, IL10, SLC36A3	http://www.malacards.org/card/otitis_media			Blood	SLC36A3
3.04	Sphingolipidosis	Rare diseases, Metabolic diseases	52	3	ARSA, GM2A, SCARB2	http://www.malacards.org/card/sphingolipidosis
3.04	Leber Plus Disease	Neuronal diseases, Eye diseases, Rare diseases, Metabolic diseases	291	3	CEP290, SLC51B, TCTN1	http://www.malacards.org/card/leber_plus_disease_2	Causative mutation	CEP290
3.03	Myopathy, Centronuclear, 1	Neuronal diseases, Cardiovascular diseases, Bone diseases, Muscle diseases, Respiratory diseases, Genetic diseases, Rare diseases	49	3	DDX46, MYL1, SETD1B	http://www.malacards.org/card/myopathy_centronuclear_1
3.03	Proteasome-Associated Autoinflammatory Syndrome 1	Skin diseases, Endocrine diseases, Immune diseases, Bone diseases, Genetic diseases, Rare diseases	52	3	CXCL8, IL10, PSMA3	http://www.malacards.org/card/proteasome_associated_autoinflammatory_syndrome_1
3.03	Craniopharyngioma	Neuronal diseases, Eye diseases, Endocrine diseases, Fetal diseases, Cancer diseases, Rare diseases	40	2	CTNNB1, GNRH1	http://www.malacards.org/card/craniopharyngioma	Causative mutation	CTNNB1
3.02	Commensal Bacterial Infectious Disease	Infectious diseases	55	3	CXCL8, IL10, SELENOO	http://www.malacards.org/card/commensal_bacterial_infectious_disease
3.02	Meningitis	Neuronal diseases, Rare diseases, Infectious diseases	55	3	CXCL8, IL10, SAA4	http://www.malacards.org/card/meningitis
3.01	Sudden Infant Death Syndrome	Genetic diseases, Rare diseases, Metabolic diseases	53	3	CXCL8, IL10, TPH2	http://www.malacards.org/card/sudden_infant_death_syndrome
3.01	Testicular Disease	Endocrine diseases, Reproductive diseases	56	3	GNRH1, IL10, PNMA2	http://www.malacards.org/card/testicular_disease
3	Bladder Leiomyoma	Nephrological diseases, Cancer diseases	5	2	EWSR1, GNRH1	http://www.malacards.org/card/bladder_leiomyoma
3	Cataract 7	Neuronal diseases, Eye diseases, Nephrological diseases, Oral diseases, Fetal diseases, Genetic diseases, Rare diseases, Metabolic diseases	5	2	CHKB, TTR	http://www.malacards.org/card/cataract_7
3	Hypersomnia	Neuronal diseases, Mental diseases	5	2	CHKB, CPT1B	http://www.malacards.org/card/hypersomnia
3	Ethmoid Sinus Adenocarcinoma	Respiratory diseases, Cancer diseases	6	2	SOBP, UTP25	http://www.malacards.org/card/ethmoid_sinus_adenocarcinoma
3	Gallbladder Squamous Cell Carcinoma	Skin diseases, Gastrointestinal diseases, Cancer diseases	6	2	FGF3, SUCLA2	http://www.malacards.org/card/gallbladder_squamous_cell_carcinoma
3	Syphilitic Meningitis	Neuronal diseases, Rare diseases, Infectious diseases	6	2	DDX41, MAPK11	http://www.malacards.org/card/syphilitic_meningitis
3	Acute Transverse Myelitis	Neuronal diseases, Immune diseases, Nephrological diseases, Rare diseases	7	2	CXCL8, IL10	http://www.malacards.org/card/acute_transverse_myelitis
3	Eustachian Tube Disease	Ear diseases	7	2	SLC36A2, TXNDC15	http://www.malacards.org/card/eustachian_tube_disease
3	Cogan-Reese Syndrome	Neuronal diseases, Eye diseases, Fetal diseases, Rare diseases	7	2	CAMLG, COL8A2	http://www.malacards.org/card/cogan_reese_syndrome
3	Cutaneous Leishmaniasis	Skin diseases, Infectious diseases	422	5	CILP, CXCL8, IL10, SCARA5, SERTAD4	http://www.malacards.org/card/cutaneous_leishmaniasis			Skin	CILP, CXCL8, SCARA5, SERTAD4
2.99	Amyloidosis	Neuronal diseases, Immune diseases, Nephrological diseases, Blood diseases, Bone diseases, Genetic diseases, Rare diseases, Metabolic diseases	58	3	SAA2, SAA4, TTR	http://www.malacards.org/card/amyloidosis
2.98	Retinal Detachment	Neuronal diseases, Eye diseases	58	3	CTNNB1, CXCL8, IL10	http://www.malacards.org/card/retinal_detachment
2.98	Noonan Syndrome 3	Neuronal diseases, Cardiovascular diseases, Skin diseases, Eye diseases, Endocrine diseases, Nephrological diseases, Reproductive diseases, Ear diseases, Fetal diseases, Genetic diseases, Rare diseases	42	2	AFF4, PTPN11	http://www.malacards.org/card/noonan_syndrome_3	Causative mutation	PTPN11
2.97	Polydactyly	Bone diseases, Fetal diseases, Rare diseases	59	3	CCND2, CEP290, IFT81	http://www.malacards.org/card/polydactyly
2.96	Corneal Disease	Neuronal diseases, Eye diseases, Rare diseases	62	3	COL8A2, CXCL8, IL10	http://www.malacards.org/card/corneal_disease
2.95	Catecholaminergic Polymorphic Ventricular Tachycardia	Cardiovascular diseases, Endocrine diseases, Genetic diseases, Rare diseases	59	3	DSG2, KCND3, RYR3	http://www.malacards.org/card/catecholaminergic_polymorphic_ventricular_tachycardia
2.94	Craniosynostosis	Neuronal diseases, Bone diseases, Fetal diseases, Genetic diseases, Rare diseases, Metabolic diseases	62	3	FGF3, FREM1, SLC25A24	http://www.malacards.org/card/craniosynostosis
2.94	Gallbladder Disease	Nephrological diseases, Gastrointestinal diseases, Liver diseases, Genetic diseases, Rare diseases, Metabolic diseases	64	3	CTNNB1, IL10, TSC1	http://www.malacards.org/card/gallbladder_disease
2.93	Myoclonic Epilepsy Associated with Ragged-Red Fibers	Neuronal diseases, Eye diseases, Muscle diseases, Rare diseases, Metabolic diseases	58	3	FAM166B, SCO2, SLC25A24	http://www.malacards.org/card/myoclonic_epilepsy_associated_with_ragged_red_fibers
2.92	Pemphigus Foliaceus	Skin diseases, Rare diseases	8	2	DSG2, DSG3	http://www.malacards.org/card/pemphigus_foliaceus
2.92	Conjunctival Deposit	Neuronal diseases	8	2	FGF23, TTR	http://www.malacards.org/card/conjunctival_deposit
2.92	Hypophosphatemic Nephrolithiasis/osteoporosis	Nephrological diseases, Bone diseases, Genetic diseases	8	2	F12, SLC34A1	http://www.malacards.org/card/hypophosphatemic_nephrolithiasis_osteoporosis
2.92	Eunuchism	Endocrine diseases	8	2	GNRH1, TTR	http://www.malacards.org/card/eunuchism
2.92	Inclusion Body Myopathy with Paget Disease of Bone and Frontotemporal Dementia	Neuronal diseases, Bone diseases, Fetal diseases, Rare diseases	65	3	DDX41, IL10, NANP	http://www.malacards.org/card/inclusion_body_myopathy_with_paget_disease_of_bone_and_frontotemporal_dementia
2.92	Malignant Hyperthermia	Neuronal diseases, Blood diseases, Bone diseases, Muscle diseases, Respiratory diseases, Fetal diseases, Genetic diseases, Rare diseases, Metabolic diseases	66	3	CACNG1, KBTBD13, RYR3	http://www.malacards.org/card/malignant_hyperthermia
2.91	Muscular Dystrophy, Becker Type	Neuronal diseases, Cardiovascular diseases, Muscle diseases, Genetic diseases, Rare diseases	215	4	CILP, DPT, DPYSL2, PERP	http://www.malacards.org/card/muscular_dystrophy_becker_type			Skeletal Muscle	CILP, DPT, DPYSL2, PERP
2.9	Autoimmune Disease of Musculoskeletal System	Immune diseases, Muscle diseases	71	3	CXCL8, DDX41, IL10	http://www.malacards.org/card/autoimmune_disease_of_musculoskeletal_system
2.89	Tuberous Sclerosis	Neuronal diseases, Cardiovascular diseases, Skin diseases, Nephrological diseases, Respiratory diseases, Fetal diseases, Genetic diseases, Rare diseases	55	2	RPS6, TSC1	http://www.malacards.org/card/tuberous_sclerosis	Causative mutation	TSC1
2.88	Narcolepsy	Neuronal diseases, Mental diseases, Genetic diseases, Rare diseases	73	3	CHKB, CPT1B, CXCL8	http://www.malacards.org/card/narcolepsy
2.88	Astrocytoma	Neuronal diseases, Bone diseases, Cancer diseases	174	2	PTPN11, YTHDF3	http://www.malacards.org/card/astrocytoma	Causative mutation, Risk factor	PTPN11, YTHDF3
2.86	Infertility	Reproductive diseases	75	3	ACR, GDF9, GNRH1	http://www.malacards.org/card/infertility
2.86	Metachromatic Leukodystrophy	Neuronal diseases, Eye diseases, Mental diseases, Genetic diseases, Rare diseases, Metabolic diseases	58	2	ARSA, GM2A	http://www.malacards.org/card/metachromatic_leukodystrophy	Causative mutation, Genetic tests	ARSA
2.85	Cleft Lip/palate	Fetal diseases, Rare diseases	41	2	IFT81, IRF6	http://www.malacards.org/card/cleft_lip_palate	Risk factor	IRF6
2.84	Pediculus Humanus Capitis Infestation	Infectious diseases	9	2	BNIP3L, TXNDC15	http://www.malacards.org/card/pediculus_humanus_capitis_infestation
2.84	Neurosyphilis	Neuronal diseases, Rare diseases, Infectious diseases	9	2	CXCL8, IL10	http://www.malacards.org/card/neurosyphilis
2.84	Cardioencephalomyopathy	Cardiovascular diseases, Rare diseases	9	2	NCAPH2, SCO2	http://www.malacards.org/card/cardioencephalomyopathy
2.84	Regular Astigmatism	Neuronal diseases	9	2	CER1, DPT	http://www.malacards.org/card/regular_astigmatism
2.84	Lissencephaly	Neuronal diseases, Muscle diseases, Mental diseases, Respiratory diseases, Fetal diseases, Genetic diseases, Rare diseases	78	3	RANBP10, TMTC3, TSC1	http://www.malacards.org/card/lissencephaly
2.83	Spinocerebellar Ataxia 19	Neuronal diseases, Skin diseases, Eye diseases, Muscle diseases, Mental diseases, Ear diseases, Liver diseases, Fetal diseases, Genetic diseases, Rare diseases, Metabolic diseases	1	1	KCND3	http://www.malacards.org/card/spinocerebellar_ataxia_19	Causative mutation	KCND3
2.83	Tumoral Calcinosis, Hyperphosphatemic, Familial, 2	Skin diseases, Endocrine diseases, Blood diseases, Bone diseases, Fetal diseases, Genetic diseases, Rare diseases, Metabolic diseases	1	1	FGF23	http://www.malacards.org/card/tumoral_calcinosis_hyperphosphatemic_familial_2	Causative mutation, Genetic tests	FGF23
2.83	Mitochondrial Complex I Deficiency, Nuclear Type 11	Genetic diseases	1	1	NDUFAF1	http://www.malacards.org/card/mitochondrial_complex_i_deficiency_nuclear_type_11	Causative mutation, Genetic tests	NDUFAF1
2.83	Myeloproliferative/lymphoproliferative Neoplasms, Familial	Immune diseases, Blood diseases, Cancer diseases, Genetic diseases, Rare diseases	1	1	DDX41	http://www.malacards.org/card/myeloproliferative_lymphoproliferative_neoplasms_familial	Causative mutation, Risk factor, Genetic tests	DDX41
2.83	Epilepsy, Progressive Myoclonic, 4, with or Without Renal Failure	Neuronal diseases, Nephrological diseases, Genetic diseases, Rare diseases	1	1	SCARB2	http://www.malacards.org/card/epilepsy_progressive_myoclonic_4_with_or_without_renal_failure_2	Causative mutation, Genetic tests	SCARB2
2.83	Deafness, Congenital Heart Defects, and Posterior Embryotoxon	Ear diseases, Fetal diseases, Genetic diseases	1	1	JAG1	http://www.malacards.org/card/deafness_congenital_heart_defects_and_posterior_embryotoxon	Causative mutation, Unconfirmed association, Genetic tests	JAG1
2.83	Orofacial Cleft 6	Fetal diseases, Genetic diseases, Rare diseases	1	1	IRF6	http://www.malacards.org/card/orofacial_cleft_6	Causative mutation, Risk factor, Genetic tests	IRF6
2.83	Fontaine Progeroid Syndrome	Skin diseases, Eye diseases, Ear diseases, Oral diseases, Fetal diseases, Genetic diseases, Rare diseases	1	1	SLC25A24	http://www.malacards.org/card/fontaine_progeroid_syndrome	Causative mutation, Genetic tests	SLC25A24
2.83	Neurodevelopmental Disorder with Spastic Diplegia and Visual Defects	Neuronal diseases, Eye diseases, Mental diseases, Fetal diseases, Genetic diseases, Rare diseases	1	1	CTNNB1	http://www.malacards.org/card/neurodevelopmental_disorder_with_spastic_diplegia_and_visual_defects	Causative mutation, Genetic tests	CTNNB1
2.83	Rare Urticaria	Skin diseases, Immune diseases, Rare diseases	1	1	F12	http://www.malacards.org/card/rare_urticaria	Causative mutation	F12
2.83	Prostate Cancer, Hereditary, 2	Reproductive diseases, Cancer diseases, Genetic diseases, Rare diseases	1	1	ELAC2	http://www.malacards.org/card/prostate_cancer_hereditary_2	Causative mutation, Risk factor, Genetic tests	ELAC2
2.83	Non-Histaminic Angioedema	Immune diseases, Bone diseases, Rare diseases	1	1	F12	http://www.malacards.org/card/non_histaminic_angioedema	Causative mutation	F12
2.83	Mental Retardation, Anterior Maxillary Protrusion, and Strabismus	Neuronal diseases, Eye diseases, Mental diseases, Oral diseases, Fetal diseases, Genetic diseases, Rare diseases	1	1	SOBP	http://www.malacards.org/card/mental_retardation_anterior_maxillary_protrusion_and_strabismus	Causative mutation, Genetic tests	SOBP
2.83	Trigonocephaly 2	Genetic diseases	1	1	FREM1	http://www.malacards.org/card/trigonocephaly_2	Causative mutation, Genetic tests	FREM1
2.83	Fanconi Renotubular Syndrome 2	Nephrological diseases, Bone diseases, Genetic diseases	1	1	SLC34A1	http://www.malacards.org/card/fanconi_renotubular_syndrome_2	Causative mutation, Unconfirmed association, Genetic tests	SLC34A1
2.83	Ectodermal Dysplasia 13, Hair/tooth Type	Skin diseases, Genetic diseases	1	1	KREMEN1	http://www.malacards.org/card/ectodermal_dysplasia_13_hair_tooth_type	Causative mutation, Genetic tests	KREMEN1
2.83	Deafness, Congenital, with Inner Ear Agenesis, Microtia, and Microdontia	Ear diseases, Fetal diseases, Genetic diseases, Rare diseases	1	1	FGF3	http://www.malacards.org/card/deafness_congenital_with_inner_ear_agenesis_microtia_and_microdontia_2	Causative mutation, Genetic tests	FGF3
2.83	Manitoba Oculotrichoanal Syndrome	Eye diseases, Gastrointestinal diseases, Smell/Taste diseases, Fetal diseases, Genetic diseases, Rare diseases	1	1	FREM1	http://www.malacards.org/card/manitoba_oculotrichoanal_syndrome	Causative mutation, Genetic tests	FREM1
2.83	Cardioencephalomyopathy, Fatal Infantile, Due to Cytochrome C Oxidase Deficiency 1	Neuronal diseases, Cardiovascular diseases, Genetic diseases, Metabolic diseases	1	1	SCO2	http://www.malacards.org/card/cardioencephalomyopathy_fatal_infantile_due_to_cytochrome_c_oxidase_deficiency_1	Causative mutation	SCO2
2.83	Thiopurines, Poor Metabolism of, 2	Immune diseases, Blood diseases, Bone diseases, Cancer diseases, Genetic diseases, Metabolic diseases	1	1	NUDT15	http://www.malacards.org/card/thiopurines_poor_metabolism_of_2	Causative mutation, Drug response, Risk factor, Genetic tests	NUDT15
2.83	Cardiomyopathy, Dilated, 1bb	Neuronal diseases, Cardiovascular diseases, Immune diseases, Blood diseases, Bone diseases, Ear diseases, Respiratory diseases, Genetic diseases, Rare diseases	1	1	DSG2	http://www.malacards.org/card/cardiomyopathy_dilated_1bb	Causative mutation, Genetic tests	DSG2
2.83	Megalencephaly-Polymicrogyria-Polydactyly-Hydrocephalus Syndrome 3	Neuronal diseases, Fetal diseases, Genetic diseases, Rare diseases	1	1	CCND2	http://www.malacards.org/card/megalencephaly_polymicrogyria_polydactyly_hydrocephalus_syndrome_3	Causative mutation, Genetic tests	CCND2
2.83	Lissencephaly 8	Neuronal diseases, Muscle diseases, Mental diseases, Respiratory diseases, Fetal diseases, Genetic diseases, Rare diseases	1	1	TMTC3	http://www.malacards.org/card/lissencephaly_8	Causative mutation, Genetic tests	TMTC3
2.83	Protoporphyria, Erythropoietic, 2	Skin diseases, Nephrological diseases, Liver diseases, Genetic diseases, Rare diseases, Metabolic diseases	1	1	CLPX	http://www.malacards.org/card/protoporphyria_erythropoietic_2	Causative mutation, Unconfirmed association	CLPX
2.83	Spinocerebellar Ataxia, Autosomal Recessive 11	Neuronal diseases, Skin diseases, Eye diseases, Muscle diseases, Mental diseases, Ear diseases, Liver diseases, Fetal diseases, Genetic diseases, Rare diseases, Metabolic diseases	1	1	SYT14	http://www.malacards.org/card/spinocerebellar_ataxia_autosomal_recessive_11	Causative mutation, Unconfirmed association, Genetic tests	SYT14
2.83	High Density Lipoprotein Cholesterol Level Quantitative Trait Locus 6	Genetic diseases	1	1	SCARB1	http://www.malacards.org/card/high_density_lipoprotein_cholesterol_level_quantitative_trait_locus_6	Causative mutation, Unconfirmed association, Genetic tests	SCARB1
2.83	Proximal Myopathy with Focal Depletion of Mitochondria	Neuronal diseases, Rare diseases	1	1	CHKB	http://www.malacards.org/card/proximal_myopathy_with_focal_depletion_of_mitochondria	Causative mutation	CHKB
2.83	Megabladder, Congenital	Nephrological diseases, Genetic diseases	1	1	MYOCD	http://www.malacards.org/card/megabladder_congenital	Causative mutation	MYOCD
2.83	Myopathy, Congenital, with Fast-Twitch Fiber Atrophy	Neuronal diseases, Bone diseases, Genetic diseases, Rare diseases	1	1	MYL1	http://www.malacards.org/card/myopathy_congenital_with_fast_twitch_fiber_atrophy	Causative mutation	MYL1
2.83	Hyperthyroxinemia, Dystransthyretinemic	Endocrine diseases, Genetic diseases	1	1	TTR	http://www.malacards.org/card/hyperthyroxinemia_dystransthyretinemic	Causative mutation, Unconfirmed association, Genetic tests	TTR
2.83	Nemaline Myopathy 6	Neuronal diseases, Bone diseases, Muscle diseases, Fetal diseases, Genetic diseases, Rare diseases	1	1	KBTBD13	http://www.malacards.org/card/nemaline_myopathy_6	Causative mutation, Genetic tests	KBTBD13
2.83	Autosomal Recessive Axonal Charcot-Marie-Tooth Disease Due to Copper Metabolism Defect	Neuronal diseases, Skin diseases, Genetic diseases, Rare diseases, Metabolic diseases	1	1	SCO2	http://www.malacards.org/card/autosomal_recessive_axonal_charcot_marie_tooth_disease_due_to_copper_metabolism_defect	Causative mutation	SCO2
2.83	Bifid Nose with or Without Anorectal and Renal Anomalies	Nephrological diseases, Smell/Taste diseases, Fetal diseases, Genetic diseases, Rare diseases	1	1	FREM1	http://www.malacards.org/card/bifid_nose_with_or_without_anorectal_and_renal_anomalies	Causative mutation, Genetic tests	FREM1
2.83	Chops Syndrome	Neuronal diseases, Cardiovascular diseases, Endocrine diseases, Bone diseases, Respiratory diseases, Fetal diseases, Genetic diseases, Rare diseases, Metabolic diseases	1	1	AFF4	http://www.malacards.org/card/chops_syndrome	Causative mutation, Genetic tests	AFF4
2.83	Myopathy, Tubular Aggregate, 2	Neuronal diseases, Bone diseases, Muscle diseases, Genetic diseases, Rare diseases	1	1	ORAI1	http://www.malacards.org/card/myopathy_tubular_aggregate_2	Causative mutation, Genetic tests	ORAI1
2.83	Glomerulocystic Kidney Disease with Hyperuricemia and Isosthenuria	Nephrological diseases, Genetic diseases	1	1	UMOD	http://www.malacards.org/card/glomerulocystic_kidney_disease_with_hyperuricemia_and_isosthenuria	Causative mutation, Genetic tests	UMOD
2.83	Medullary Cystic Kidney Disease 2	Nephrological diseases, Genetic diseases, Rare diseases	1	1	UMOD	http://www.malacards.org/card/medullary_cystic_kidney_disease_2	Causative mutation	UMOD
2.83	Mental Retardation, Autosomal Recessive 61	Neuronal diseases, Skin diseases, Eye diseases, Mental diseases, Ear diseases, Gastrointestinal diseases, Fetal diseases, Genetic diseases, Rare diseases, Metabolic diseases	1	1	RUSC2	http://www.malacards.org/card/mental_retardation_autosomal_recessive_61	Causative mutation	RUSC2
2.83	Neurodevelopmental Disorder with Hypotonia, Seizures, and Absent Language	Neuronal diseases, Genetic diseases	1	1	HECW2	http://www.malacards.org/card/neurodevelopmental_disorder_with_hypotonia_seizures_and_absent_language	Causative mutation, Genetic tests	HECW2
2.83	Microcephaly and Chorioretinopathy, Autosomal Recessive, 1	Eye diseases, Genetic diseases, Rare diseases	1	1	TUBGCP6	http://www.malacards.org/card/microcephaly_and_chorioretinopathy_autosomal_recessive_1	Causative mutation, Genetic tests	TUBGCP6
2.83	Angioedema, Hereditary, Type Iii	Skin diseases, Immune diseases, Bone diseases, Gastrointestinal diseases, Oral diseases, Genetic diseases, Rare diseases	1	1	F12	http://www.malacards.org/card/angioedema_hereditary_type_iii	Causative mutation, Genetic tests	F12
2.83	Premature Ovarian Failure 14	Endocrine diseases, Reproductive diseases, Bone diseases, Genetic diseases, Rare diseases	1	1	GDF9	http://www.malacards.org/card/premature_ovarian_failure_14	Causative mutation, Unconfirmed association, Genetic tests	GDF9
2.83	Temple-Baraitser Syndrome	Neuronal diseases, Skin diseases, Mental diseases, Fetal diseases, Genetic diseases, Rare diseases	1	1	KCNH1	http://www.malacards.org/card/temple_baraitser_syndrome	Causative mutation, Genetic tests	KCNH1
2.83	Keratitis-Ichthyosis-Deafness Syndrome, Autosomal Recessive	Skin diseases, Eye diseases, Ear diseases, Fetal diseases, Genetic diseases, Rare diseases	1	1	AP1B1	http://www.malacards.org/card/keratitis_ichthyosis_deafness_syndrome_autosomal_recessive	Causative mutation, Genetic tests	AP1B1
2.83	Hypercalcemia, Infantile, 2	Nephrological diseases, Genetic diseases	1	1	SLC34A1	http://www.malacards.org/card/hypercalcemia_infantile_2	Causative mutation, Genetic tests	SLC34A1
2.83	Short-Rib Thoracic Dysplasia 19 with or Without Polydactyly	Eye diseases, Nephrological diseases, Bone diseases, Respiratory diseases, Fetal diseases, Genetic diseases, Rare diseases	1	1	IFT81	http://www.malacards.org/card/short_rib_thoracic_dysplasia_19_with_or_without_polydactyly	Causative mutation, Genetic tests	IFT81
2.83	Immunodeficiency 9	Immune diseases, Blood diseases, Genetic diseases, Rare diseases	1	1	ORAI1	http://www.malacards.org/card/immunodeficiency_9	Causative mutation, Genetic tests	ORAI1
2.83	Hyper-Ige Recurrent Infection Syndrome 2, Autosomal Recessive	Skin diseases, Immune diseases, Blood diseases, Bone diseases, Genetic diseases, Rare diseases	1	1	DOCK8	http://www.malacards.org/card/hyper_ige_recurrent_infection_syndrome_2_autosomal_recessive	Causative mutation, Genetic tests	DOCK8
2.83	Mental Retardation, Autosomal Recessive 41	Neuronal diseases, Skin diseases, Eye diseases, Mental diseases, Ear diseases, Gastrointestinal diseases, Fetal diseases, Genetic diseases, Rare diseases, Metabolic diseases	1	1	KPTN	http://www.malacards.org/card/mental_retardation_autosomal_recessive_41	Causative mutation, Genetic tests	KPTN
2.83	Immunodeficiency 58	Skin diseases, Immune diseases, Blood diseases, Genetic diseases, Rare diseases	1	1	CARMIL2	http://www.malacards.org/card/immunodeficiency_58	Causative mutation, Genetic tests	CARMIL2
2.83	Combined Oxidative Phosphorylation Deficiency 17	Cardiovascular diseases, Genetic diseases, Rare diseases, Metabolic diseases	1	1	ELAC2	http://www.malacards.org/card/combined_oxidative_phosphorylation_deficiency_17	Causative mutation, Genetic tests	ELAC2
2.83	Metachromatic Leukodystrophy, Adult Form	Neuronal diseases, Eye diseases, Mental diseases, Genetic diseases, Rare diseases, Metabolic diseases	2	1	ARSA	http://www.malacards.org/card/metachromatic_leukodystrophy_adult_form	Causative mutation	ARSA
2.83	Rare Congenital Non-Syndromic Heart Malformation	Cardiovascular diseases, Fetal diseases, Rare diseases	2	1	JAG1	http://www.malacards.org/card/rare_congenital_non_syndromic_heart_malformation	Causative mutation	JAG1
2.83	Stuve-Wiedemann Syndrome	Bone diseases, Respiratory diseases, Fetal diseases, Genetic diseases, Rare diseases	2	1	LIFR	http://www.malacards.org/card/stuve_wiedemann_syndrome	Causative mutation, Genetic tests	LIFR
2.83	Elsahy-Waters Syndrome	Neuronal diseases, Fetal diseases, Genetic diseases, Rare diseases	2	1	CDH11	http://www.malacards.org/card/elsahy_waters_syndrome	Causative mutation, Genetic tests	CDH11
2.83	Senior-Loken Syndrome 6	Eye diseases, Nephrological diseases, Genetic diseases, Rare diseases	2	1	CEP290	http://www.malacards.org/card/senior_loken_syndrome_6	Causative mutation, Genetic tests	CEP290
2.83	Zimmermann-Laband Syndrome 1	Neuronal diseases, Ear diseases, Liver diseases, Oral diseases, Smell/Taste diseases, Fetal diseases, Genetic diseases, Rare diseases	2	1	KCNH1	http://www.malacards.org/card/zimmermann_laband_syndrome_1	Causative mutation, Genetic tests	KCNH1
2.83	Metachromatic Leukodystrophy, Late Infantile Form	Neuronal diseases, Eye diseases, Mental diseases, Genetic diseases, Rare diseases, Metabolic diseases	2	1	ARSA	http://www.malacards.org/card/metachromatic_leukodystrophy_late_infantile_form	Causative mutation	ARSA
2.83	Dominant Hypophosphatemia with Nephrolithiasis or Osteoporosis	Nephrological diseases, Bone diseases, Fetal diseases, Rare diseases	2	1	SLC34A1	http://www.malacards.org/card/dominant_hypophosphatemia_with_nephrolithiasis_or_osteoporosis	Causative mutation	SLC34A1
2.83	Atypical Coarctation of Aorta	Cardiovascular diseases, Fetal diseases, Rare diseases	2	1	JAG1	http://www.malacards.org/card/atypical_coarctation_of_aorta	Causative mutation	JAG1
2.83	Corneal Dystrophy, Fuchs Endothelial, 1	Eye diseases, Gastrointestinal diseases, Genetic diseases	2	1	COL8A2	http://www.malacards.org/card/corneal_dystrophy_fuchs_endothelial_1_2	Causative mutation, Genetic tests	COL8A2
2.83	Metachromatic Leukodystrophy, Juvenile Form	Neuronal diseases, Eye diseases, Mental diseases, Genetic diseases, Rare diseases, Metabolic diseases	2	1	ARSA	http://www.malacards.org/card/metachromatic_leukodystrophy_juvenile_form	Causative mutation	ARSA
2.83	Isolated Trigonocephaly	Eye diseases, Bone diseases, Fetal diseases, Rare diseases	2	1	FREM1	http://www.malacards.org/card/isolated_trigonocephaly	Causative mutation	FREM1
2.83	Combined T and B Cell Immunodeficiency	Immune diseases, Blood diseases, Rare diseases	3	1	CARMIL2	http://www.malacards.org/card/combined_t_and_b_cell_immunodeficiency	Causative mutation	CARMIL2
2.83	Rare Deficiency Anemia	Blood diseases, Rare diseases	3	1	TTR	http://www.malacards.org/card/rare_deficiency_anemia	Causative mutation	TTR
2.83	Rare Isolated Myopia	Eye diseases, Rare diseases	3	1	SCO2	http://www.malacards.org/card/rare_isolated_myopia	Causative mutation	SCO2
2.83	Angioedema, Hereditary, Type I	Skin diseases, Immune diseases, Bone diseases, Gastrointestinal diseases, Oral diseases, Genetic diseases, Rare diseases	3	1	F12	http://www.malacards.org/card/angioedema_hereditary_type_i	Causative mutation	F12
2.83	Hermansky-Pudlak Syndrome Without Pulmonary Fibrosis	Skin diseases, Eye diseases, Blood diseases, Rare diseases, Metabolic diseases	3	1	HPS5	http://www.malacards.org/card/hermansky_pudlak_syndrome_without_pulmonary_fibrosis	Causative mutation	HPS5
2.83	Dyskeratosis Congenita, Autosomal Dominant 6	Neuronal diseases, Skin diseases, Eye diseases, Immune diseases, Blood diseases, Bone diseases, Liver diseases, Fetal diseases, Genetic diseases, Rare diseases	3	1	ACD	http://www.malacards.org/card/dyskeratosis_congenita_autosomal_dominant_6	Causative mutation, Unconfirmed association, Genetic tests	ACD
2.83	Megalencephaly-Polymicrogyria-Polydactyly-Hydrocephalus Syndrome 1	Neuronal diseases, Fetal diseases, Genetic diseases, Rare diseases	3	1	CCND2	http://www.malacards.org/card/megalencephaly_polymicrogyria_polydactyly_hydrocephalus_syndrome_1	Causative mutation	CCND2
2.83	Idiopathic Infantile Hypercalcemia	Endocrine diseases, Nephrological diseases, Bone diseases, Genetic diseases, Rare diseases	3	1	SLC34A1	http://www.malacards.org/card/idiopathic_infantile_hypercalcemia	Causative mutation	SLC34A1
2.83	Palmoplantar Keratoderma, Mutilating, with Periorificial Keratotic Plaques	Skin diseases, Cancer diseases, Genetic diseases, Rare diseases	4	1	PERP	http://www.malacards.org/card/palmoplantar_keratoderma_mutilating_with_periorificial_keratotic_plaques	Causative mutation	PERP
2.83	Autosomal Recessive Chorioretinopathy-Microcephaly Syndrome	Eye diseases, Genetic diseases, Rare diseases	4	1	TUBGCP6	http://www.malacards.org/card/autosomal_recessive_chorioretinopathy_microcephaly_syndrome	Causative mutation	TUBGCP6
2.83	Hyperglycinuria	Nephrological diseases, Genetic diseases	4	1	SLC36A2	http://www.malacards.org/card/hyperglycinuria	Causative mutation, Genetic tests	SLC36A2
2.83	Cerebral Cortical Dysplasia	Neuronal diseases, Fetal diseases, Rare diseases	5	1	TSC1	http://www.malacards.org/card/cerebral_cortical_dysplasia	Causative mutation	TSC1
2.83	Heart, Malformation of		5	1	JAG1	http://www.malacards.org/card/heart_malformation_of	Causative mutation	JAG1
2.83	Spinocerebellar Ataxia Type 19/22	Neuronal diseases, Skin diseases, Eye diseases, Muscle diseases, Mental diseases, Ear diseases, Liver diseases, Fetal diseases, Genetic diseases, Rare diseases, Metabolic diseases	6	1	KCND3	http://www.malacards.org/card/spinocerebellar_ataxia_type_19_22	Causative mutation, Genetic tests	KCND3
2.83	Schizophrenia 15	Neuronal diseases, Mental diseases, Genetic diseases, Rare diseases	6	1	SHANK3	http://www.malacards.org/card/schizophrenia_15	Causative mutation, Risk factor, Genetic tests	SHANK3
2.83	Tyrosinemia, Type Iii	Neuronal diseases, Skin diseases, Eye diseases, Nephrological diseases, Blood diseases, Mental diseases, Gastrointestinal diseases, Liver diseases, Cancer diseases, Genetic diseases, Rare diseases, Metabolic diseases	6	1	HPD	http://www.malacards.org/card/tyrosinemia_type_iii_2	Causative mutation, Genetic tests	HPD
2.83	Corneal Dystrophy, Posterior Polymorphous, 2	Neuronal diseases, Eye diseases, Fetal diseases, Genetic diseases, Rare diseases	6	1	COL8A2	http://www.malacards.org/card/corneal_dystrophy_posterior_polymorphous_2_2	Causative mutation, Genetic tests	COL8A2
2.83	Cardiomyopathy, Familial Hypertrophic, 1	Cardiovascular diseases, Blood diseases, Respiratory diseases, Genetic diseases, Rare diseases	77	3	ABO, CLPX, RHOF	http://www.malacards.org/card/cardiomyopathy_familial_hypertrophic_1
2.83	Primary Bacterial Infectious Disease	Infectious diseases	82	3	CXCL8, DDX41, IL10	http://www.malacards.org/card/primary_bacterial_infectious_disease
2.83	Acute Myocardial Infarction	Cardiovascular diseases, Genetic diseases	122	3	CXCL8, PSMD9, SAA4	http://www.malacards.org/card/acute_myocardial_infarction			Blood	CXCL8, PSMD9
2.82	Bacterial Infectious Disease	Infectious diseases	85	3	CXCL8, IL10, SAA4	http://www.malacards.org/card/bacterial_infectious_disease
2.8	Mouth Disease	Oral diseases	88	3	IL10, KREMEN1, SCARB2	http://www.malacards.org/card/mouth_disease
2.79	Myoclonic Epilepsy of Unverricht and Lundborg	Neuronal diseases, Mental diseases, Genetic diseases, Rare diseases	4	1	SCARB2	http://www.malacards.org/card/myoclonic_epilepsy_of_unverricht_and_lundborg	Causative mutation	SCARB2
2.79	Abnormal Hair, Joint Laxity, and Developmental Delay	Neuronal diseases, Skin diseases, Genetic diseases, Rare diseases	8	2	JAG1, PTPN11	http://www.malacards.org/card/abnormal_hair_joint_laxity_and_developmental_delay
2.78	Noonan Syndrome and Noonan-Related Syndrome	Cardiovascular diseases, Fetal diseases, Rare diseases	5	1	PTPN11	http://www.malacards.org/card/noonan_syndrome_and_noonan_related_syndrome	Causative mutation	PTPN11
2.77	Occipital Encephalocele	Neuronal diseases, Fetal diseases, Rare diseases	6	1	CEP290	http://www.malacards.org/card/occipital_encephalocele	Causative mutation	CEP290
2.77	Noonan Syndrome-Like Disorder with or Without Juvenile Myelomonocytic Leukemia	Neuronal diseases, Cardiovascular diseases, Fetal diseases, Cancer diseases, Genetic diseases, Rare diseases	6	1	PTPN11	http://www.malacards.org/card/noonan_syndrome_like_disorder_with_or_without_juvenile_myelomonocytic_leukemia	Causative mutation	PTPN11
2.77	Atrial Heart Septal Defect	Cardiovascular diseases, Genetic diseases	93	3	JAG1, PTPN11, SHROOM1	http://www.malacards.org/card/atrial_heart_septal_defect
2.76	Muscular Dystrophy, Congenital, Megaconial Type	Neuronal diseases, Muscle diseases, Genetic diseases, Rare diseases, Metabolic diseases	7	1	CHKB	http://www.malacards.org/card/muscular_dystrophy_congenital_megaconial_type	Causative mutation, Genetic tests	CHKB
2.76	Deafness, Autosomal Recessive 88	Neuronal diseases, Cardiovascular diseases, Blood diseases, Ear diseases, Fetal diseases, Genetic diseases, Rare diseases	7	1	ELMOD3	http://www.malacards.org/card/deafness_autosomal_recessive_88	Causative mutation, Unconfirmed association, Genetic tests	ELMOD3
2.76	Exudative Vitreoretinopathy 7	Neuronal diseases, Cardiovascular diseases, Eye diseases, Blood diseases, Genetic diseases, Rare diseases	7	1	CTNNB1	http://www.malacards.org/card/exudative_vitreoretinopathy_7	Causative mutation, Genetic tests	CTNNB1
2.76	Gm2-Gangliosidosis, Ab Variant	Neuronal diseases, Eye diseases, Bone diseases, Liver diseases, Genetic diseases, Rare diseases, Metabolic diseases	7	1	GM2A	http://www.malacards.org/card/gm2_gangliosidosis_ab_variant	Causative mutation, Genetic tests	GM2A
2.76	Cowden Syndrome	Neuronal diseases, Cardiovascular diseases, Skin diseases, Eye diseases, Reproductive diseases, Gastrointestinal diseases, Fetal diseases, Cancer diseases, Genetic diseases, Rare diseases	88	3	CTNNB1, RPS6, TSC1	http://www.malacards.org/card/cowden_syndrome
2.76	Ovarian Disease	Endocrine diseases, Reproductive diseases, Genetic diseases, Rare diseases	99	3	CTNNB1, GDF9, GNRH1	http://www.malacards.org/card/ovarian_disease
2.74	Integumentary System Disease	Skin diseases	103	3	CXCL8, DSG3, IL10	http://www.malacards.org/card/integumentary_system_disease
2.74	Systemic Lupus Erythematosus	Skin diseases, Immune diseases, Nephrological diseases, Blood diseases, Bone diseases, Genetic diseases, Rare diseases	620	3	C5AR1, CXCL8, IL10	http://www.malacards.org/card/systemic_lupus_erythematosus	Risk factor	IL10
2.73	Mitochondrial Complex Iii Deficiency, Nuclear Type 1	Nephrological diseases, Liver diseases, Genetic diseases, Rare diseases, Metabolic diseases	8	2	GDF9, UQCRQ	http://www.malacards.org/card/mitochondrial_complex_iii_deficiency_nuclear_type_1
2.73	Kagami-Ogata Syndrome	Neuronal diseases, Fetal diseases, Rare diseases	102	3	AGRP, COG4, SYT1	http://www.malacards.org/card/kagami_ogata_syndrome
2.73	Senior-Loken Syndrome 1	Eye diseases, Nephrological diseases, Genetic diseases, Rare diseases	73	2	CEP290, TCTN1	http://www.malacards.org/card/senior_loken_syndrome_1	Causative mutation	CEP290
2.73	Macular Degeneration, Age-Related, 1	Neuronal diseases, Eye diseases, Blood diseases, Genetic diseases, Rare diseases	460	4	C5AR1, CEP290, CXCL8, SLC22A6	http://www.malacards.org/card/macular_degeneration_age_related_1			Eye	SLC22A6
2.72	Buruli Ulcer	Skin diseases, Genetic diseases, Rare diseases, Infectious diseases	10	2	IL10, TXNDC15	http://www.malacards.org/card/buruli_ulcer
2.72	Telangiectatic Osteogenic Sarcoma	Bone diseases, Cancer diseases	11	2	CDH11, THRAP3	http://www.malacards.org/card/telangiectatic_osteogenic_sarcoma
2.72	Microcephaly and Chorioretinopathy 1	Eye diseases, Genetic diseases, Rare diseases	11	2	FGF23, TUBGCP6	http://www.malacards.org/card/microcephaly_and_chorioretinopathy_1
2.72	Tabes Dorsalis	Neuronal diseases, Nephrological diseases, Rare diseases, Infectious diseases	11	2	DDX41, TTPA	http://www.malacards.org/card/tabes_dorsalis
2.72	Transient Arthritis	Immune diseases, Bone diseases, Liver diseases, Genetic diseases	11	2	DDX41, SHROOM1	http://www.malacards.org/card/transient_arthritis
2.72	Intestinal Disease	Gastrointestinal diseases, Rare diseases	107	3	CTNNB1, CXCL8, IL10	http://www.malacards.org/card/intestinal_disease
2.72	Juvenile Myelomonocytic Leukemia	Immune diseases, Blood diseases, Bone diseases, Cancer diseases, Genetic diseases, Rare diseases	76	2	IL10, PTPN11	http://www.malacards.org/card/juvenile_myelomonocytic_leukemia	Causative mutation, Genetic tests	PTPN11
2.71	Long Qt Syndrome	Cardiovascular diseases, Blood diseases, Ear diseases, Genetic diseases, Rare diseases	104	3	DSG2, KCND3, KCNH1	http://www.malacards.org/card/long_qt_syndrome
2.69	Congenital Disorder of Glycosylation, Type Iij	Neuronal diseases, Cardiovascular diseases, Skin diseases, Eye diseases, Endocrine diseases, Immune diseases, Nephrological diseases, Blood diseases, Bone diseases, Muscle diseases, Mental diseases, Ear diseases, Gastrointestinal diseases, Liver diseases, Smell/Taste diseases, Fetal diseases, Genetic diseases, Rare diseases, Metabolic diseases	8	1	COG4	http://www.malacards.org/card/congenital_disorder_of_glycosylation_type_iij	Causative mutation, Genetic tests	COG4
2.69	Arrhythmogenic Right Ventricular Dysplasia, Familial, 10	Cardiovascular diseases, Skin diseases, Genetic diseases, Rare diseases	8	1	DSG2	http://www.malacards.org/card/arrhythmogenic_right_ventricular_dysplasia_familial_10	Causative mutation, Genetic tests	DSG2
2.69	Lipodystrophy, Congenital Generalized, Type 1	Skin diseases, Endocrine diseases, Immune diseases, Muscle diseases, Genetic diseases, Rare diseases, Metabolic diseases	8	1	AGPAT2	http://www.malacards.org/card/lipodystrophy_congenital_generalized_type_1	Causative mutation, Genetic tests	AGPAT2
2.69	Hawkinsinuria	Nephrological diseases, Genetic diseases, Rare diseases, Metabolic diseases	8	1	HPD	http://www.malacards.org/card/hawkinsinuria	Causative mutation, Unconfirmed association, Genetic tests	HPD
2.69	Contractures, Pterygia, and Spondylocarpotarsal Fusion Syndrome 1a	Bone diseases, Fetal diseases, Genetic diseases, Rare diseases	115	3	CTNNB1, TSC1, TTR	http://www.malacards.org/card/contractures_pterygia_and_spondylocarpotarsal_fusion_syndrome_1a
2.69	Down Syndrome	Neuronal diseases, Cardiovascular diseases, Eye diseases, Fetal diseases, Genetic diseases, Rare diseases	144	3	DBN1, GAP43, SCARB2	http://www.malacards.org/card/down_syndrome			Brain	SCARB2
2.68	Congenital Stationary Night Blindness	Neuronal diseases, Eye diseases, Mental diseases, Genetic diseases, Rare diseases	108	3	CEP290, EGFLAM, PRKCA	http://www.malacards.org/card/congenital_stationary_night_blindness
2.67	Otodental Dysplasia	Oral diseases, Fetal diseases, Rare diseases	3	1	FGF3	http://www.malacards.org/card/otodental_dysplasia	Risk factor	FGF3
2.67	Cleft Lip and Alveolus	Fetal diseases, Rare diseases	4	1	IRF6	http://www.malacards.org/card/cleft_lip_and_alveolus	Risk factor	IRF6
2.67	Hypophosphatemic Rickets with Hypercalciuria, Hereditary	Endocrine diseases, Nephrological diseases, Bone diseases, Gastrointestinal diseases, Fetal diseases, Genetic diseases, Rare diseases	11	2	FGF23, SLC34A1	http://www.malacards.org/card/hypophosphatemic_rickets_with_hypercalciuria_hereditary
2.67	Ichthyosis	Skin diseases, Eye diseases, Fetal diseases, Genetic diseases, Rare diseases	118	3	AP1B1, ARSA, SPINK5	http://www.malacards.org/card/ichthyosis
2.67	Severe Combined Immunodeficiency	Immune diseases, Blood diseases, Rare diseases	119	3	CARMIL2, IL10, ORAI1	http://www.malacards.org/card/severe_combined_immunodeficiency
2.66	Adenomyoma	Endocrine diseases, Cancer diseases	12	2	CTNNB1, GNRH1	http://www.malacards.org/card/adenomyoma
2.66	Noma	Oral diseases, Rare diseases, Infectious diseases	12	2	CXCL8, PTPN11	http://www.malacards.org/card/noma
2.66	Diarrhea	Gastrointestinal diseases, Oral diseases, Genetic diseases, Rare diseases	125	3	CXCL8, IL10, TTR	http://www.malacards.org/card/diarrhea
2.65	Inflammatory Bowel Disease 25, Autosomal Recessive	Immune diseases, Blood diseases, Bone diseases, Gastrointestinal diseases, Genetic diseases, Rare diseases	5	1	IL10	http://www.malacards.org/card/inflammatory_bowel_disease_25_autosomal_recessive	Causative mutation	IL10
2.65	Patent Foramen Ovale	Cardiovascular diseases, Blood diseases, Respiratory diseases, Fetal diseases, Rare diseases	90	2	F12, PTPN11	http://www.malacards.org/card/patent_foramen_ovale	Causative mutation	PTPN11
2.64	Zimmermann-Laband Syndrome	Neuronal diseases, Ear diseases, Liver diseases, Oral diseases, Smell/Taste diseases, Fetal diseases, Genetic diseases, Rare diseases	7	1	KCNH1	http://www.malacards.org/card/zimmermann_laband_syndrome	Causative mutation	KCNH1
2.64	Mitochondrial Myopathy, Encephalopathy, Lactic Acidosis, and Stroke-Like Episodes	Neuronal diseases, Eye diseases, Muscle diseases, Ear diseases, Fetal diseases, Genetic diseases, Rare diseases, Metabolic diseases	112	3	ELAC2, SCO2, SLC25A24	http://www.malacards.org/card/mitochondrial_myopathy_encephalopathy_lactic_acidosis_and_stroke_like_episodes
2.64	Meningioma, Familial	Neuronal diseases, Eye diseases, Cancer diseases, Genetic diseases, Rare diseases	127	3	AP1B1, CTNNB1, PTPN11	http://www.malacards.org/card/meningioma_familial
2.64	Pathologic Nystagmus	Neuronal diseases	86	2	CEP290, HPS5	http://www.malacards.org/card/pathologic_nystagmus	Causative mutation	CEP290
2.63	Mental Retardation, Autosomal Dominant 21	Neuronal diseases, Skin diseases, Eye diseases, Mental diseases, Ear diseases, Gastrointestinal diseases, Fetal diseases, Genetic diseases, Rare diseases, Metabolic diseases	9	1	CTCF	http://www.malacards.org/card/mental_retardation_autosomal_dominant_21	Causative mutation, Genetic tests	CTCF
2.63	Brugada Syndrome 9	Cardiovascular diseases, Blood diseases, Respiratory diseases, Genetic diseases, Rare diseases	9	1	KCND3	http://www.malacards.org/card/brugada_syndrome_9	Causative mutation, Genetic tests	KCND3
2.62	Retinitis Pigmentosa 75	Neuronal diseases, Eye diseases, Genetic diseases, Rare diseases	12	2	SLC36A2, SLC36A3	http://www.malacards.org/card/retinitis_pigmentosa_75
2.62	Spinocerebellar Ataxia, Autosomal Recessive 14	Neuronal diseases, Skin diseases, Eye diseases, Muscle diseases, Mental diseases, Ear diseases, Liver diseases, Fetal diseases, Genetic diseases, Rare diseases, Metabolic diseases	12	2	ARSA, COQ8A	http://www.malacards.org/card/spinocerebellar_ataxia_autosomal_recessive_14
2.62	Localized Osteosarcoma	Bone diseases, Cancer diseases	13	2	EWSR1, KHDRBS3	http://www.malacards.org/card/localized_osteosarcoma
2.62	Vulvar Angiokeratoma	Reproductive diseases, Cancer diseases	13	2	C5AR1, DDX41	http://www.malacards.org/card/vulvar_angiokeratoma
2.62	Tertiary Syphilis	Infectious diseases	13	2	DDX41, TTPA	http://www.malacards.org/card/tertiary_syphilis
2.62	Spontaneous Tension Pneumothorax	Respiratory diseases	13	2	PERP, TTR	http://www.malacards.org/card/spontaneous_tension_pneumothorax
2.62	Epiglottis Cancer	Respiratory diseases, Cancer diseases	13	2	ABO, DDX41	http://www.malacards.org/card/epiglottis_cancer
2.62	Rare Tumor	Eye diseases, Cancer diseases, Rare diseases	13	2	EWSR1, FSCN1	http://www.malacards.org/card/rare_tumor
2.59	Sarcoma	Bone diseases, Cancer diseases	148	3	CTNNB1, CXCL8, EWSR1	http://www.malacards.org/card/sarcoma
2.58	Spastic Paraplegia 7, Autosomal Recessive	Neuronal diseases, Skin diseases, Eye diseases, Nephrological diseases, Bone diseases, Mental diseases, Ear diseases, Gastrointestinal diseases, Respiratory diseases, Genetic diseases, Rare diseases, Metabolic diseases	13	2	COQ8A, TTPA	http://www.malacards.org/card/spastic_paraplegia_7_autosomal_recessive
2.58	Pulmonary Alveolar Microlithiasis	Blood diseases, Respiratory diseases, Genetic diseases, Rare diseases	13	2	FGF23, SLC34A1	http://www.malacards.org/card/pulmonary_alveolar_microlithiasis
2.58	Nephrolithiasis, Calcium Oxalate	Nephrological diseases, Blood diseases, Genetic diseases	13	2	SLC34A1, UMOD	http://www.malacards.org/card/nephrolithiasis_calcium_oxalate
2.58	Storage Pool Platelet Disease	Blood diseases, Rare diseases	13	2	AP3B1, HPS5	http://www.malacards.org/card/storage_pool_platelet_disease
2.58	Transverse Myelitis	Neuronal diseases, Immune diseases, Nephrological diseases, Rare diseases	14	2	CXCL8, IL10	http://www.malacards.org/card/transverse_myelitis
2.58	Myxoid Chondrosarcoma	Bone diseases, Cancer diseases	14	2	EWSR1, PRKCA	http://www.malacards.org/card/myxoid_chondrosarcoma
2.58	Recurrent Corneal Erosion	Neuronal diseases	14	2	COL8A2, CXCL8	http://www.malacards.org/card/recurrent_corneal_erosion
2.58	Papillary Craniopharyngioma	Neuronal diseases, Cancer diseases	14	2	CTNNB1, DNAH7	http://www.malacards.org/card/papillary_craniopharyngioma
2.58	Cardiac Rupture	Rare diseases	14	2	CHKB, CXCL8	http://www.malacards.org/card/cardiac_rupture
2.58	Submucous Uterine Fibroid	Reproductive diseases, Cancer diseases	14	2	GNRH1, IL10	http://www.malacards.org/card/submucous_uterine_fibroid
2.58	Relapsing Polychondritis	Eye diseases, Nephrological diseases, Bone diseases, Rare diseases	14	2	CXCL8, IL10	http://www.malacards.org/card/relapsing_polychondritis
2.58	3-Methylglutaconic Aciduria, Type Iii	Neuronal diseases, Eye diseases, Nephrological diseases, Genetic diseases, Rare diseases, Metabolic diseases	152	3	SCO2, SUCLA2, TBC1D15	http://www.malacards.org/card/3_methylglutaconic_aciduria_type_iii
2.58	Dermatitis, Atopic	Neuronal diseases, Skin diseases, Immune diseases, Genetic diseases	153	3	CXCL8, IL10, SPINK5	http://www.malacards.org/card/dermatitis_atopic
2.57	Hermansky-Pudlak Syndrome 2	Neuronal diseases, Skin diseases, Eye diseases, Immune diseases, Blood diseases, Genetic diseases, Rare diseases, Metabolic diseases	10	1	AP3B1	http://www.malacards.org/card/hermansky_pudlak_syndrome_2_2	Causative mutation, Genetic tests	AP3B1
2.57	Saul-Wilson Syndrome	Neuronal diseases, Eye diseases, Bone diseases, Fetal diseases, Genetic diseases, Rare diseases	10	1	COG4	http://www.malacards.org/card/saul_wilson_syndrome	Causative mutation, Genetic tests	COG4
2.57	Strabismus	Neuronal diseases, Eye diseases, Rare diseases	147	3	CTNNB1, DPT, SOBP	http://www.malacards.org/card/strabismus
2.57	Celiac Disease 1	Immune diseases, Gastrointestinal diseases, Genetic diseases, Rare diseases	162	3	CXCL8, DDX41, IL10	http://www.malacards.org/card/celiac_disease_1
2.56	Mitochondrial Dna Depletion Syndrome 1	Neuronal diseases, Cardiovascular diseases, Eye diseases, Nephrological diseases, Bone diseases, Ear diseases, Gastrointestinal diseases, Liver diseases, Genetic diseases, Rare diseases, Metabolic diseases	12	2	NCAPH2, SCO2	http://www.malacards.org/card/mitochondrial_dna_depletion_syndrome_1_mngie_type
[truncated: 2,251 more rows]

## Sheet: Pathways
GeneAnalytics - Pathway results			Prepared for: Moran Gershoni (moran.gershoni@weizmann.ac.il)
			Date: 3/8/2021
[truncated: 31 more rows]

## Sheet: GO Terms
GeneAnalytics - Function-based Analysis, GO results			Prepared for: Moran Gershoni (moran.gershoni@weizmann.ac.il)
[truncated: 72 more rows]

[truncated: 3 more sheets: HPO Phenotypes, MGI Phenotypes, Compounds]
